# Supplementary material for: The effectiveness of a community-based video-facilitated parenting intervention for child development integrated into routine maternal and child care services in India
Source: PLOS Glob Public Health. 2026 Mar 2;6(3):e0005434. doi: 10.1371/journal.pgph.0005434 (PMC12952612; doi:10.1371/journal.pgph.0005434)
Supplement: S1 Data — (XLSM) [file pgph.0005434.s003.xlsm]

## Sheet: Outcome Data Dictionary
Variable / Field Name	Field Type	Field Label	Choices, Calculations, OR Slider Labels
pis_pregwoman	radio	Is there a pregnant woman in the house?	1, Yes | 0, No
pis_childbelow3	radio	Is there a child in the house who has not yet celebrated their 3rd birthday?	1, Yes | 0, No
cons_1	radio	I confirm that I have understood the information sheet and have had the opportunity to ask questions.	1, Yes | 0, No
cons_2	radio	I understand that my participation is voluntary and that I am free to withdraw at any time without giving a reason and without affecting the benefits obtained from health & welfare-related schemes.	1, Yes | 0, No
cons_3	radio	I agree to take part in this interview.	1, Yes | 0, No
cons_4	radio	I understand that my personal data will be kept confidential. They will be reviewed by senior project staff but will not be shared outside of the project team.	1, Yes | 0, No
cons_status	radio	Consent Status	1, Given | 0, Not given
cons_5	radio	I agree to be visited once every 3-4 months to participate in similar interviews.	1, Yes | 0, No
cons_6	radio	I agree for images taken during the sessions to be used by SANGATH and its partners for purposes of training, reports, websites and presentations in national/international conferences.	1, Yes | 0, No
childagemonth	text	Child Age in Months
child_gender	radio	Gender of the youngest child in Family#?	1, Girl | 2, Boy | 3, Others
child_sibling	text	How many siblings does [child_name] have?
child_relation	radio	What is your relationship with the child?	1, Mother | 2, Father | 3, Grandmother | 4, Other
awc_registrn	radio	Are you registered at an Anganwadi near you?	1, Yes | 0, No
ap_exposure	radio	Have you seen any Aalana Paalana video in the last 3 months	1, Yes | 0, No
ap_exposure_source	radio	From where did you hear about Aalana Palana?	1, AWT | 2, ANM | 3, ASHA | 4, Doctor | 5, Relative | 6, Friend | 7, Other
edu_family	radio	Education of head of the family?	7, Professional degree | 6, Graduate or postgraduate | 5, Intermediate or post-high school diploma | 4, High school certificate | 3, Middle school certificate | 2, Primary school certificate | 1, Illiterate | 99, Not Know / Not willing to share
books_child	radio	Do you have books at home for your child (including school books and picture books)?	1, Yes | 0, No | 9, Don't know
books_child_number	radio	How many books are there?	1, None | 2, 1 to 2 | 3, 3 to 5 | 4, 6 or more | 9, Don't know
play_homemade	radio	Home-made toys?	1, Yes- Spontaneous | 2, Yes- On probing | 0, No | 9, Don't know
play_shop	radio	Toys from a shop or manufactured toys?	1, Yes- Spontaneous | 2, Yes- On probing | 0, No | 9, Don't know
play_hhitems	radio	Household objects (such as bowls or pots)	1, Yes- Spontaneous | 2, Yes- On probing | 0, No | 9, Don't know
play_outsideobjects	radio	Objects found outside (such as sticks, rocks, animal shells or leaves)	1, Yes- Spontaneous | 2, Yes- On probing | 0, No | 9, Don't know
play_music	radio	Does he/she play with things which make or play music?	1, Yes- Spontaneous | 2, Yes- On probing | 0, No | 9, Don't know
play_drawwrite	radio	Does he/she play with things for drawing or writing?	1, Yes- Spontaneous | 2, Yes- On probing | 0, No | 9, Don't know
play_picturebooks	radio	Does he/she play with picture books for children (not school books)?	1, Yes- Spontaneous | 2, Yes- On probing | 0, No | 9, Don't know
play_building	radio	Does he/she play with things meant for stacking, constructing, or building?	1, Yes- Spontaneous | 2, Yes- On probing | 0, No | 9, Don't know
play_moving	radio	Does he/she play with things for moving around?	1, Yes- Spontaneous | 2, Yes- On probing | 0, No | 9, Don't know
play_shapescolours	radio	Does he/she play with toys for learning shapes (circle, square, triangle) and colours?	1, Yes- Spontaneous | 2, Yes- On probing | 0, No | 9, Don't know
play_pretend	radio	Does he/she play with things for pretending?	1, Yes- Spontaneous | 2, Yes- On probing | 0, No | 9, Don't know
int_read	radio	Read books to or looked at picture books with your child?	1, Yes | 0, No | 9, Don't know
int_stories	radio	Told stories to your child?	1, Yes | 0, No | 9, Don't know
int_songs	radio	Sang songs to your child /WITH your child including lullabies?	1, Yes | 0, No | 9, Don't know
int_play	radio	Played with your child?	1, Yes | 0, No | 9, Don't know
int_outside	radio	Took your child outside the home compound or yard or enclosure?	1, Yes | 0, No | 9, Don't know
int_countdraw	radio	Counted or drew things to or with your child?	1, Yes | 0, No | 9, Don't know
fci_status	radio	1, FCI complete | 0, FCI incomplete
play_source	int	Mean score of source of play material in FCI
play_varieties	int	Mean score of variety of play material in FCI
play_activities	int	Mean score of play activities in FCI
fci_score	int	Mean score FCI
lf1	radio	1. When lying on his/her back, does the child move his/her arms and legs?	0, Yes | 1, No | 9, Don't Know
lf2	radio	2. Does the child bring his/her hand to his/her mouth?	0, Yes | 1, No | 9, Don't Know
lf3	radio	3. Does the child laugh?	0, Yes | 1, No | 9, Don't Know
lf4	radio	4. Does the child smile when others smile at him/her?	0, Yes | 1, No | 9, Don't Know
lf5	radio	5. Does the child sometimes suck his/her thumb or fingers?	0, Yes | 1, No | 9, Don't Know
lf6	radio	6. Does the child grasp onto a small object (e.g., your finger, a spoon) when put in his/her hand?	0, Yes | 1, No | 9, Don't Know
lf7	radio	7. Can the child bring his/her hands together?	0, Yes | 1, No | 9, Don't Know
lf8	radio	8. Does the child recognize you or other family members (e.g., smile when they enter a room or move toward them)?	0, Yes | 1, No | 9, Don't Know
lf9	radio	9. Does the child hold his/her hands in fists all the time?	1, Yes | 0, No | 9, Don't Know
lf10	radio	10. Does the child show interest in new objects that are put in front of him/her by reaching out for them?	0, Yes | 1, No | 9, Don't Know
lf11	radio	11. Can the child roll from his/her back to stomach, or stomach to back, on his/her own?	0, Yes | 1, No | 9, Don't Know
lf12	radio	12. Does the child show interest in new objects by trying to put them in his/her mouth?	0, Yes | 1, No | 9, Don't Know
lf13	radio	13. Does the child often show affection toward others (e.g., hugging parents, brothers, or sisters)?	0, Yes | 1, No | 9, Don't Know
lf14	radio	14. Can the child pick up a small object (e.g., a small toy or small stone) using just one hand?	0, Yes | 1, No | 9, Don't Know
lf15	radio	15. Does the child look for an object of interest when it is removed from sight or hidden from him/her (e.g., put under a cover, behind another object)?	0, Yes | 1, No | 9, Don't Know
lf16	radio	16. When lying on his/her back, does the child grab his/her feet?	0, Yes | 1, No | 9, Don't Know
lf17	radio	17. Can the child make simple sounds like "ba," "da," or "do?"	0, Yes | 1, No | 9, Don't Know
lf18	radio	18. When lying on his/her stomach, can the child hold his/her head and chest off the ground using only his/her hands and arms for support?	0, Yes | 1, No | 9, Don't Know
lf19	radio	19. Does the child play by tapping an object on the ground or a table?	0, Yes | 1, No | 9, Don't Know
lf20	radio	20. Can the child hold him/herself in a sitting position without help or support for longer than a few seconds?	0, Yes | 1, No | 9, Don't Know
lf21	radio	21. Does the child intentionally move or change his/her position to get objects that are out of reach?	0, Yes | 1, No | 9, Don't Know
lf22	radio	22. Does the child look at an object when someone says "look!" and points to it?	0, Yes | 1, No | 9, Don't Know
lf23	radio	23. Does the child recognize his/her name or nickname? That is, does he/she respond differently to his/her name than to other sounds or words?	0, Yes | 1, No | 9, Don't Know
lf24	radio	24. When you talk to the child, does he/she respond by making a sound (e.g., "ba," "da," or "do") or by saying a word?	0, Yes | 1, No | 9, Don't Know
lf25	radio	25. Can the child crawl, roll, or scoot forward on his/her own?	0, Yes | 1, No | 9, Don't Know
lf26	radio	26. Can the child pick up and eat small pieces of food with his/her fingers?	0, Yes | 1, No | 9, Don't Know
lf27	radio	27. Can the child transfer a small object (e.g., a small toy or small stone) from one hand to the other?	0, Yes | 1, No | 9, Don't Know
lf28	radio	28. Does the child clap his/her hands together?	0, Yes | 1, No | 9, Don't Know
lf29	radio	29. Can the child maintain a standing position while holding on to a person or object (e.g., wall or furniture)?	0, Yes | 1, No | 9, Don't Know
lf30	radio	30. Can the child use gestures to indicate what he/she wants (e.g., put arms up to indicate that he/she wants to be held, or point to water)?	0, Yes | 1, No | 9, Don't Know
lf31	radio	31. Can the child pick up a small object (e.g., a small toy or small stone) with just his/her thumb and a finger?	0, Yes | 1, No | 9, Don't Know
lf32	radio	32. Can the child pick up and drop a small object (e.g., a small toy or small stone) into a bucket or bowl while sitting?	0, Yes | 1, No | 9, Don't Know
lf33	radio	33. Can the child throw a small ball or small stone in a forward direction using his/her hand?	0, Yes | 1, No | 9, Don't Know
lf34	radio	34. Can the child walk several steps while holding on to a person or object (e.g., wall or furniture)?	0, Yes | 1, No | 9, Don't Know
lf35	radio	35. Can the child say one or more words (e.g., names like "Mama" or "ba" for "ball")?	0, Yes | 1, No | 9, Don't Know
lf36	radio	36. Can the child maintain a standing position on his/her own, without holding on or receiving support?	0, Yes | 1, No | 9, Don't Know
lf37	radio	37. Can the child follow simple directions (e.g., ?Stand up" or "Come here?)?	0, Yes | 1, No | 9, Don't Know
lf38	radio	38. Does the child watch what other children do and try to copy them?	0, Yes | 1, No | 9, Don't Know
lf39	radio	39. Can the child sit or play on his/her own for at least 20 minutes?	0, Yes | 1, No | 9, Don't Know
lf40	radio	40. Can the child walk several steps on his/her own, without holding on or receiving support?	0, Yes | 1, No | 9, Don't Know
lf41	radio	41. Can the child bend down to the ground and stand up again without falling and without holding onto a person or object?	0, Yes | 1, No | 9, Don't Know
lf42	radio	42. Does the child ask you for help using signs or words when he/she cannot do something on his/her own (e.g., to reach an object up high)?	0, Yes | 1, No | 9, Don't Know
lf43	radio	43. Does the child try to repeat sounds or words said by other people?	0, Yes | 1, No | 9, Don't Know
lf44	radio	44. Can the child climb onto an object such as a chair or bench?	0, Yes | 1, No | 9, Don't Know
lf45	radio	45. Can the child figure out how to turn a spoon or object if you give it to him/her the wrong way around?	0, Yes | 1, No | 9, Don't Know
lf46	radio	46. Does the child stop at least briefly when told? no? or? stop that"?	0, Yes | 1, No | 9, Don't Know
lf47	radio	47. Can the child kick a ball or other round object forward using his/her foot?	0, Yes | 1, No | 9, Don't Know
lf48	radio	48. Can the child point to a person or object when asked (e.g., ?Where is mama?" or "Where is the ball?")?	0, Yes | 1, No | 9, Don't Know
lf49	radio	49. Can the child drink from a cup (without a lid) on his/her own without spilling?	0, Yes | 1, No | 9, Don't Know
lf50	radio	50. Does the child imitate animal or other sounds (e.g., "vroom" for a car, "moo" for a cow)?	0, Yes | 1, No | 9, Don't Know
lf51	radio	51. Can the child run more than a few steps without falling or bumping into objects?	0, Yes | 1, No | 9, Don't Know
lf52	radio	52. Can the child draw a line or shape on paper with a pen or crayon, or in the dirt with a stick?	0, Yes | 1, No | 9, Don't Know
lf53	radio	53. Can the child answer simple questions (e.g., ?Do you want water??) by saying "yes" or "no", rather than nodding?	0, Yes | 1, No | 9, Don't Know
lf54	radio	54. Can the child stack three or more small objects (e.g., blocks, cups, bottle caps) on top of each other?	0, Yes | 1, No | 9, Don't Know
lf55	radio	55. Does the child imitate others' behaviors (e.g., washing hands or dishes)?	0, Yes | 1, No | 9, Don't Know
lf56	radio	56.Does the child sometimes share things (e.g., food, toys) with others without being told?	0, Yes | 1, No | 9, Don't Know
lf57	radio	57. Can the child follow orders or instructions that have more than one part (e.g., "Go get water and go to bed")?	0, Yes | 1, No | 9, Don't Know
lf58	radio	58. Can the child say five or more separate words (e.g., names like "Mama" or objects like "ball")?	0, Yes | 1, No | 9, Don't Know
lf59	radio	59. Is the child kind to younger children (e.g., speaks to them nicely and touches them gently)?	0, Yes | 1, No | 9, Don't Know
lf60	radio	60. Can the child walk on an uneven surface (e.g., a bumpy or steep road) without falling?	0, Yes | 1, No | 9, Don't Know
lf61	radio	61. Does the child listen to someone telling a story with interest?	0, Yes | 1, No | 9, Don't Know
lf62	radio	62. Can the child ask for something (e.g., food, water) by name when he/she wants it?	0, Yes | 1, No | 9, Don't Know
lf63	radio	63. Does the child involve others in play (i.e., play interactive games with other children)?	0, Yes | 1, No | 9, Don't Know
lf64	radio	64. Can the child correctly name at least one family member other than mom and dad (e.g., name of brother, sister, aunt, uncle)?	0, Yes | 1, No | 9, Don't Know
lf65	radio	65. Does the child play by pretending objects are something else (e.g., imagining a bottle is a doll, a stone is a car, or a spoon is an airplane)?	0, Yes | 1, No | 9, Don't Know
lf66	radio	66. Does the child show sympathy or look concerned when others are hurt or sad?	0, Yes | 1, No | 9, Don't Know
lf67	radio	67. Can the child walk backwards?	0, Yes | 1, No | 9, Don't Know
lf68	radio	68. Does the child show curiosity to learn new things (e.g., by asking questions or exploring a new area)?	0, Yes | 1, No | 9, Don't Know
lf69	radio	69. Can the child feed him/herself using a spoon or other utensil without spilling?	0, Yes | 1, No | 9, Don't Know
lf70	radio	70. Can the child concentrate on one task (e.g., playing with friends, eating meal) for 20 minutes?	0, Yes | 1, No | 9, Don't Know
lf71	radio	71. Does the child know the names of at least two body parts (e.g., arm, eye, or nose)?	0, Yes | 1, No | 9, Don't Know
lf72	radio	72. If you show the child an object he/she knows well (e.g., a cup or animal), can he/she consistently name it?	0, Yes | 1, No | 9, Don't Know
lf73	radio	73. Can the child speak using short sentences of two words that go together (e.g., ?Mama go? or "Dada eat?)?	0, Yes | 1, No | 9, Don't Know
lf74	radio	74. Can the child use a tool (e.g., a stick or spoon) to reach objects that are far away?	0, Yes | 1, No | 9, Don't Know
lf75	radio	75. Can the child indicate when he/she needs to go to the toilet?	0, Yes | 1, No | 9, Don't Know
lf76	radio	76. Can the child say ten or more separate words (e.g., names like "Mama" or objects like "ball")?	0, Yes | 1, No | 9, Don't Know
lf77	radio	77. Can the child remove an item of clothing (e.g., take off his/her shirt)?	0, Yes | 1, No | 9, Don't Know
lf78	radio	78. Can the child tell you when he/she is tired or hungry?	0, Yes | 1, No | 9, Don't Know
lf79	radio	79. Does the child usually finish an activity he/she enjoys (e.g., a game or book)?</p> <p>	0, Yes | 1, No | 9, Don't Know
lf80	radio	80. Can the child easily switch back and forth between activities (e.g., go back to a game after being interrupted)?	0, Yes | 1, No | 9, Don't Know
lf81	radio	81. Can the child sing a short song or repeat parts of a rhyme from memory by him/herself?	0, Yes | 1, No | 9, Don't Know
lf82	radio	82. Can the child jump with both feet leaving the ground?	0, Yes | 1, No | 9, Don't Know
lf83	radio	83. Can the child speak using sentences of three or more words that go together (e.g., "I want water" or "The house is big")?	0, Yes | 1, No | 9, Don't Know
lf84	radio	84. Can the child whisper?	0, Yes | 1, No | 9, Don't Know
lf85	radio	85. Does the child greet neighbors or other people he/she knows without being told (e.g., by saying hello or gesturing hello)?	0, Yes | 1, No | 9, Don't Know
lf86	radio	86. Can the child unscrew the lid from a bottle or jar?	0, Yes | 1, No | 9, Don't Know
lf87	radio	87. Can the child correctly ask questions using any of the words "what," "which," "where," or "who"?	0, Yes | 1, No | 9, Don't Know
lf88	radio	88. Can the child correctly use any of the words "I," "you," "she," or "he" (e.g., "I go to store," or "He eats rice")?	0, Yes | 1, No | 9, Don't Know
lf89	radio	89. Does the child pronounce most of his/her words correctly?	0, Yes | 1, No | 9, Don't Know
lf90	radio	90. Can the child count up to five objects (e.g., fingers, people)?	0, Yes | 1, No | 9, Don't Know
lf91	radio	91. Does the child ask about familiar people other than parents when they are not there (e.g., "Where is the neighbor?")?	0, Yes | 1, No | 9, Don't Know
lf92	radio	92. If you show the child two objects or people of different size, can he/she tell you which one is the big one and which is the small one?	0, Yes | 1, No | 9, Don't Know
lf93	radio	93. Can the child stand on one foot for several seconds without holding on to a person or object (e.g., wall or furniture)?	0, Yes | 1, No | 9, Don't Know
lf94	radio	94. Can the child identify at least one color (e.g., red, blue, yellow)?	0, Yes | 1, No | 9, Don't Know
lf95	radio	95. Does the child regularly use describing words such as "fast," "short," "hot," "fat," or "beautiful" correctly?	0, Yes | 1, No | 9, Don't Know
lf96	radio	96. If you point to an object, can the child correctly use the words "on," "in," or "under" to describe where it is (e.g., "The cup is on the table" instead of "The cup is in the table.")	0, Yes | 1, No | 9, Don't Know
lf97	radio	97. Can the child explain in words what common objects like a cup or chair are used for?	0, Yes | 1, No | 9, Don't Know
lf98	radio	98. Can the child dress him/herself (e.g., put on his/her pants and shirt without help)?	0, Yes | 1, No | 9, Don't Know
lf99	radio	99. Does the child ask "why" questions (e.g., "Why are you tall?")?	0, Yes | 1, No | 9, Don't Know
lf100	radio	100. If you ask the child to give you three objects (e.g., stones, beans), does the child give you the correct amount?	0, Yes | 1, No | 9, Don't Know
lf101	radio	101. Does the child usually put objects or toys back where they belong after using them?	0, Yes | 1, No | 9, Don't Know
lf102	radio	102. Does the child frequently act impulsively or without thinking (e.g., running into the street without looking)?	1, Yes | 0, No | 9, Don't Know
lf103	radio	103. Does the child sometimes save things like candy or new toys for the future?	0, Yes | 1, No | 9, Don't Know
lf104	radio	104. Can the child say what others like or dislike (e.g., "Mama doesn't like fruit," "Papa likes football")?	0, Yes | 1, No | 9, Don't Know
lf105	radio	105. Can the child fasten and unfasten buttons without help?	0, Yes | 1, No | 9, Don't Know
lf106	radio	106. Can the child talk about things that will happen in the future using correct language (e.g., "Tomorrow he will attend school" or "Next week we will go to the market")?	0, Yes | 1, No | 9, Don't Know
lf107	radio	107. Can the child talk about things that have happened in the past using correct language (e.g., "Yesterday I played with my friend" or "Last week she went to the market")?	0, Yes | 1, No | 9, Don't Know
lf108	radio	108. Does the child know the names of any letters (e.g., A, B, C)?	0, Yes | 1, No | 9, Don't Know
z_mot	int	A norm-referenced standardized score (z-score) for the motor domain
z_cog	int	A norm-referenced standardized score (z-score) for the cognitive domain
z_lang	int	A norm-referenced standardized score (z-score) for the language domain
z_sem	int	A norm-referenced standardized score (z-score) for the soc-emot. Domain
z_overall	int	A norm-referenced standardized score (z-score) for overall development
mot	int	A raw scaled (factor) score for the motor domain
cog	int	A raw scaled (factor) score for the cognitive domain
lang	int	A raw scaled (factor) score for the language domain
sem	int	A raw scaled (factor) score for the social-emotional domain
overall	int	A raw scaled (factor) score for overall development
mot_se	int	The standard error of measurement of the score for the motor domain
cog_se	int	The standard error of measurement of the score for the cognitive domain
lang_se	int	The standard error of measurement of the score for the language domain
sem_se	int	The standard error of measurement of the score for the soc.-emot. Domain
overall_se	int	The standard error of measurement of the score for overall development
bfyest	radio	1.1. Was [child's name] breastfed during the day yesterday or last night?	1, Yes | 2, No | 8, Don't Know
bfalternate	radio	1.2. Sometimes babies are fed breast milk in different ways, for example by spoon, cup or bottle. Did [child's name] consume breast milk in any of these ways during the day yesterday or last night?	1, Yes | 2, No | 8, Don't Know
ors	radio	1.3. Was [child's name] given "packet-wala ORS" yesterday during the day yesterday or last night?	1, Yes | 2, No | 8, Don't Know
vitamins	radio	1.4. Was [child's name] given any medicines or supplements as drops during the day yesterday or last night?	1, Yes | 2, No | 8, Don't Know
water	radio	2.1. Plain water	1, Yes | 2, No | 8, Don't Know
infformu	radio	2.2. Powdered milk especially for young child such as lactogen	1, Yes | 2, No | 8, Don't Know
formutimes	text	2.2.a. Indicate number of times for lactogen
milk	radio	2.3. Milk (packet, powder or cow/buffalo/goat)	1, Yes | 2, No | 8, Don't Know
milktimes	text	2.3.a. Indicate number of times for milk
juice	radio	2.4. Fresh juice or packed juice	1, Yes | 2, No | 8, Don't Know
vegwater	radio	2.5. Pulses or vegetable water	1, Yes | 2, No | 8, Don't Know
lassi	radio	2.6. Yogurt drink such as lassi and chaach	1, Yes | 2, No | 8, Don't Know
lassitimes	text	2.6.a. Indicate number of times for lassi
thinporr	radio	2.7. Thin dalia/khichdi/halwa	1, Yes | 2, No | 8, Don't Know
waterliq	radio	2.8. Any other drink made in water such as lemon water, mango water, squash	1, Yes | 2, No | 8, Don't Know
otherliq	radio	2.9. Any other drink? Such as tea, coffee, mango or banana shake made in milk	1, Yes | 2, No | 8, Don't Know
botnipp	radio	2.10. Did [child's name] drink anything from a bottle with a nipple during the whole day yesterday or last night?	1, Yes | 2, No | 8, Don't Know
grainfood	radio	3.1. Dalia, khichdi, halwa, bread, roti,rice, noodles, vermicellii, millets or other foods made from grains	1, Yes | 2, No | 8, Don't Know
pumpkin	radio	3.2. Yellow or orange vegetables including: pumpkin, carrots	1, Yes | 2, No | 8, Don't Know
rootfood	radio	3.3. White potatoes, taro root, sweet potato (white)	1, Yes | 2, No | 8, Don't Know
greenleafy	radio	3.4. Any dark green leafy vegetables such asspinach leaves, mustard leaves, fenugreek leaves, bathua leaves, amaranth, mint, coriander leaves, radish leaves, carrot leaves, celery leaves, colocasia Leaves	1, Yes | 2, No | 8, Don't Know
vitafruit	radio	3.5. Ripe mangoes, ripe papayas, apricot, cape gooseberry	1, Yes | 2, No | 8, Don't Know
beans	radio	3.6. Beans, peas, lentils, nuts, seeds or any foods made from these	1, Yes | 2, No | 8, Don't Know
otherfrveg	radio	3.7. Any other fruits or vegetables	1, Yes | 2, No | 8, Don't Know
oil	radio	3.8. Any oil, ghee, fats, or butter, or foods made with any of these	1, Yes | 2, No | 8, Don't Know
condim	radio	3.9. Condiments for flavour, such as salt, chillies, spices, or herbs	1, Yes | 2, No | 8, Don't Know
sweet	radio	3.10. Any sugary foods such as chocolates, sweets, candies, pastries, cakes, or biscuits	1, Yes | 2, No | 8, Don't Know
milkprod	radio	3.11. Paneer, cheese, yogurt, kulfi, ice-cream or malai	1, Yes | 2, No | 8, Don't Know
egg	radio	3.12. Eggs	1, Yes | 2, No | 8, Don't Know
eatnonveg	yesno	Yesterday did [child's name] eat any non-vegetarian food?
seafood	radio	3.13. Fresh or dried fish, prawns or other seafood	1, Yes | 2, No | 8, Don't Know
meat	radio	3.14. Chicken, mutton or any other meat	1, Yes | 2, No | 8, Don't Know
meatorg	radio	3.15. Liver, kidney, heart, or other organ meats	1, Yes | 2, No | 8, Don't Know
anysolids	int	Any solid food
grain_root	int	Root food
legume_nut	int	Legum nut food
dairy	int	dairy food
flesh_food	int	Flesh food
eggs	int	Eggs
vitaA	int	Vitamin A
other_fruitveg	int	Fruits & vegetables
foodgr_tot	int	Total food groups
foodgr_nondairy	int	Total food groups (Non Dairy)
food4grp	int	Consume foods from 4+ food groups (fruits, veg, dairy, meat, etc.)
bfany	int	Any breakfast
milkfeed	int	Feed milk
mealtotal	int	Total meal
missfeed	int	Miss feeding
rec_mealfreq	int	Required meal frequency
feedindx	int	Feed index
who_3recommend	int	Minimum Acceptable Diet (MAD) 3
who_2recommend	int	Minimum Acceptable Diet (MAD) 2
who_1recommend	int	Minimum Acceptable Diet (MAD) 1

## Sheet: Outcome Data
blinded_random_record_id	pis_pregwoman	pis_childbelow3	cons_1	cons_2	cons_3	cons_4	cons_status	cons_5	cons_6	childagemonth	child_gender	child_sibling	child_relation	awc_registrn	ap_exposure	ap_exposure_source	edu_family	books_child	books_child_number	play_homemade	play_shop	play_hhitems	play_outsideobjects	play_music	play_drawwrite	play_picturebooks	play_building	play_moving	play_shapescolours	play_pretend	int_read	int_stories	int_songs	int_play	int_outside	int_countdraw	fci_status	play_source	play_varieties	play_activities	fci_score	lf1	lf2	lf3	lf4	lf5	lf6	lf7	lf8
18	0	1	1	1	1	1	1	1	1	23	1	2	1	1	1	1	6	1	3	1	1	1	1	0	1	1	0	0	0	0	1	1	1	1	1	1	1	4	2	6	12
23	1	1	1	1	1	1	1	1	1	15	1	1	2	1	0		7	1	1	0	1	1	0	1	1	0	1	0	0	0	0	0	0	1	1	1	1	2	3	3	8
25	0	1	1	1	1	1	1	1	1	20	1	2	1	1	1	1	1	1	3	0	1	1	1	1	1	1	1	0	0	1	0	0	0	1	1	1	1	3	5	3	11
34	0	1	1	1	1	1	1	1	0	7	1	1	1	1	0		5	0	1	1	1	0	0	0	0	0	0	0	0	0	0	0	1	1	1	1	1	2	0	4	6						1	1	1
44	1	1	1	1	1	1	1	1	0	3	1	1	1	0	0		6	0	1	0	0	0	0	0	0	0	0	0	0	0	0	1	1	1	1	0	1	0	0	4	4	1	1	1	1	1	1	1	1
58	1	1	1	1	1	1	1	1	0	10	1	1	1	0	0		5	0	1	0	1	1	0	0	0	0	0	0	0	0	0	0	0	1	1	1	1	2	0	3	5						1	1	1
71	0	1	1	1	1	1	1	1	1	10	1	2	1	0	0		2	0	1	0	0	1	0	0	0	0	0	0	0	0	0	0	0	0	0	0	1	1	0	0	1						1	1	1
79	0	1	1	1	1	1	1	1	1	12	1	2	1	1	0		5	1	2	0	1	1	0	0	0	0	0	0	0	0	0	0	1	1	1	1	1	2	0	4	6
82	0	1	1	1	1	1	1	1	1	10	2	1	2	1	0		6	0	1	0	1	1	0	0	0	0	0	0	0	0	1	0	0	1	1	1	1	2	0	4	6						1	1	1
83	0	1	1	1	1	1	1	1	1	18	1	2	1	1	1	1	6	0	1	0	1	1	1	1	1	0	0	0	0	0	0	0	0	1	1	0	1	3	2	2	7
84	0	1	1	1	1	1	1	1	1	7	1	2	1	1	1	1	1	0	1	0	1	1	0	0	0	1	0	0	0	0	1	1	0	1	1	1	1	2	1	5	8						1	1	1
175	1	1	1	1	1	1	1	1	1	15	1	1	1	1	1	1	6	1	2	0	1	1	1	0	1	1	1	0	0	0	1	1	1	1	1	1	1	3	3	6	12
183	0	1	1	1	1	1	1	1	1	19	2	2	1	1	1	1	3	1	2	0	1	1	1	0	1	1	0	0	0	0	1	0	0	1	0	1	1	3	2	3	8
190	0	1	1	1	1	1	1	1	1	19	2	1	1	1	0		6	1	1	0	1	1	1	1	1	0	0	0	0	0	1	1	0	0	0	0	1	3	2	2	7
196	0	1	1	1	1	1	1	1	1	20	1	1	1	1	0			1	2	0	1	1	1	1	1	0	1	0	0	1	0	1	1	1	1	0	1	3	4	4	11
197	0	1	1	1	1	1	1	1	1	29	2	3	1	1	0		3	1	2	1	1	1	1	1	1	1	0	1	0	0	0	1	0	0	1	1	1	4	4	3	11
198	0	1	1	1	1	1	1	1	1	17	1	1	4	1	1	1	6	1	1	0	1	1	1	1	1	0	0	0	0	0	1	1	0	1	1	1	1	3	2	5	10
199	0	1	1	1	1	1	1	1	1	9	1	2	1	1	1	1	7	0	2	0	1	0	0	0	1	0	0	0	0	0	1	0	1	1	1	1	1	1	1	5	7						1	1	1
201	0	1	1	1	1	1	1	1	0	21	2	3	1	1	0		2	0	1	0	1	0	0	1	1	0	0	1	0	0	0	0	0	0	1	1	1	1	3	2	6
335	0	1	1	1	1	1	1	1	1	14	2	1	1	1	1	1	6	0	1	0	1	1	1	1	1	0	0	0	0	0	1	0	1	1	0	1	1	3	2	4	9
340	0	1	1	1	1	1	1	1	1	28	1	2	1	0	0		6	1	2	1	1	1	1	1	1	0	0	1	0	0	1	1	1	1	1	1	1	4	3	6	13
348	0	1	1	1	1	1	1	1	1	39	2	3	1	1	0		2	0	2	0	1	1	1	1	1	0	1	0	0	1	0	0	1	1	1	1	1	3	4	4	11
388	0	1	1	1	1	1	1	1	1	21	2	1	1	1	1	1	2	0	1	0	1	1	1	1	1	0	0	0	0	1	0	0	0	1	1	0	1	3	3	2	8
389	0	1	1	1	1	1	1	1	1	2	1	2	1	1	1	1	2	0	1	0	0	0	0	0	0	0	0	0	0	0	0	0	0	0	0	0	1	0	0	0	0	1	1	1	1	1	1	1	1
395	0	1	1	1	1	1	1	1	1	19	1	5	1	1	1	1	3	1	1	0	1	1	1	0	0	0	0	0	0	0	0	1	1	1	0	0	1	3	0	3	6
396	0	1	1	1	1	1	1	1	1	10	2	1	1	1	1	1	6	0	1	0	0	1	1	0	1	0	0	0	0	0	0	0	0	0	0	0	1	2	1	0	3						1	1	1
402	0	1	1	1	1	1	1	1	0	20	1	2	1	1	1	1	2	0	1	0	0	1	1	1	1	0	0	1	0	0	0	0	1	1	1	1	1	2	3	4	9
406	0	1	1	1	1	1	1	1	1	27	1	2	1	1	1	1	2	1	1	0	0	1	1	1	1	0	0	1	0	1	1	1	1	1	1	1	1	2	4	6	12
411	0	1	1	1	1	1	1	1	1	28	1	1	1	1	0		6	0	1	0	1	1	1	1	1	0	0	1	0	1	1	0	1	1	1	1	1	3	4	5	12
412	0	1	1	1	1	1	1	1	1	18	2	1	1	1	1	1	3	1	1	0	1	1	1	1	1	0	1	0	0	0	0	0	0	1	1	0	1	3	3	2	8
416	0	1	1	1	1	1	1	0	1	14	1	1	1	1	0		2	0	1	0	1	1	1	1	1	0	0	0	0	0	0	0	1	1	1	1	1	3	2	4	9
422	0	1	1	1	1	1	1	1	1	29	2	2	1	1	0		6	0	2	0	1	0	0	1	1	0	1	1	0	0	1	1	0	0	1	1	1	1	4	4	9
423	1	1	1	1	1	1	1	1	1	15	1	1	1	1	0		2	0	1	0	1	1	1	1	1	1	0	0	0	0	0	0	0	0	0	0	1	3	3	0	6
432	0	1	1	1	1	1	1	1	1	5	2	2	1	1	0		6	0	2	0	1	1	1	0	0	0	0	0	0	0	0	0	1	1	1	0	1	3	0	3	6	1	1	1	1	1	1	1	1
434	0	1	1	1	1	1	1	1	1	22	2	3	1	1	0		4	0	1	0	1	1	0	1	1	0	0	1	0	1	0	0	0	0	1	1	1	2	4	2	8
438	0	1	1	1	1	1	1	1	1	2	2	2	1	1	0		3	0	1	0	1	0	0	0	0	0	0	0	0	0	0	0	1	1	0	0	1	1	0	2	3	1	1	1	1	1	1	1	1
439	0	1	1	1	1	1	1	1	1	3	2	1	1	0	0		2	0	1	0	1	0	0	0	0	0	0	0	0	0	0	0	1	1	0	0	1	1	0	2	3	1	1	1	1	1	1	1	1
449	0	1	1	1	1	1	1	1	1	13	1	2	1	1	1	1	1	0	1	0	1	1	0	1	0	0	0	0	0	0	1	0	1	0	0	0	1	2	1	2	5
450	1	1	1	1	1	1	1	1	0	15	1	1	1	1	0		2	0	1	0	1	1	0	0	0	0	0	0	0	0	0	0	0	0	1	0	1	2	0	1	3
452	0	1	1	1	1	1	1	1	1	37	1	1	1	0	0		2	1	2	0	1	1	1	1	1	0	1	0	0	1	1	0	0	1	1	1	1	3	4	4	11
473	1	1	1	1	1	1	1	1	0	25	2	2	1	1	0		5	0	1	0	1	1	1	1	1	0	0	1	0	0	0	1	0	1	1	0	1	3	3	3	9
474	1	1	1	1	1	1	1	1	0	25	1	4	1	1	0		7	1	1	0	1	0	1	1	1	0	0	1	0	0	0	0	0	0	0	0	1	2	3	0	5
486	0	1	1	1	1	1	1	1	1	4	1	2	1	1	0		3	0	1	0	0	0	0	0	0	0	0	0	0	0	0	0	0	0	0	0	1	0	0	0	0	1	1	1	1	1	1	1	1
490	0	1	1	1	1	1	1	1	1	32	2	1	1	1	1	1	2	0	1	0	1	1	1	1	1	0	0	1	0	1	1	1	1	1	1	0	1	3	4	5	12
508	1	1	1	1	1	1	1	1	1	20	1	1	1	1	0		2	0	1	0	1	1	1	1	1	0	1	1	0	0	1	1	1	1	1	1	1	3	4	6	13
512	0	1	1	1	1	1	1	1	1	29	1	4	1	1	0		2	1	2	0	1	0	1	1	1	0	1	1	0	1	1	0	0	0	1	1	1	2	5	3	10
513	0	1	1	1	1	1	1	1	1	7	2	1	1	1	1	1	6	1	1	0	0	0	0	1	0	0	0	0	0	0	0	1	1	1	1	1	1	0	1	5	6						1	1	1
521	0	1	1	1	1	1	1	1	1	4	2	2	1	1	1	1	2	0	1	0	1	0	0	0	0	1	0	0	0	0	1	1	1	1	1	0	1	1	1	5	7	1	1	1	1	1	1	1	1
529	0	1	1	1	1	1	1	1	1	19	2	2	1	1	1	1	2	0	2	0	1	1	1	1	1	0	1	1	0	0	0	1	1	1	1	1	1	3	4	5	12
530	0	1	1	1	1	1	1	1	1	11	2	3	1	1	1	1	6	1	1	0	1	1	1	1	0	1	1	1	0	0	1	1	1	1	1	1	1	3	4	6	13						1	1	1
533	0	1	1	1	1	1	1	1	1	21	2	2	1	1	1	1	2	1	1	0	1	1	1	0	0	0	0	0	0	0	1	1	1	1	1	0	1	3	0	5	8
566	1	1	1	1	1	1	1	1	0	27	1	1	1	1	0		6	0	1	0	1	1	1	1	1	1	0	1	0	0	0	0	0	1	1	1	1	3	4	3	10
567	0	1	1	1	1	1	1	1	0	24	1	3	3	1	0		5	0	1	0	1	1	1	1	0	1	1	1	0	1	0	0	1	1	1	0	1	3	5	3	11
576	0	1	1	1	1	1	1	1	1	25	1	2	3	1	0		1	1	2	0	1	1	0	1	1	0	0	1	0	1	0	0	0	0	0	0	1	2	4	0	6
577	0	1	1	1	1	1	1	1	0	3	1	1	1	0	0		3	0	1	0	1	0	0	0	0	0	0	0	0	0	0	0	0	1	0	0	1	1	0	1	2	1	1	1	1	1	1	1	1
578	0	1	1	1	1	1	1	1	1	9	2	2	1	1	1	1	2	0	1	1	1	1	0	1	0	0	0	0	0	1	0	1	1	1	1	0	1	3	2	4	9						1	1	1
579	0	1	1	1	1	1	1	1	1	5	1	1	4	1	1	1	1	0	1	0	1	1	0	1	0	1	0	0	0	0	1	1	1	1	1	0	1	2	2	5	9	1	1	1	1	1	1	1	1
593	0	1	1	1	1	1	1	1	0	38	1	4	1	1	0		2	1	2	1	1	1	1	1	1	0	1	1	0	0	0	0	0	0	1	0	1	4	4	1	9
614	0	1	1	1	1	1	1	1	1	24	2	2	1	1	1	1	3	1	1	0	1	1	1	1	1	0	0	1	0	1	0	1	1	1	1	1	1	3	4	5	12
616	0	1	1	1	1	1	1	1	0	16	1	1	1	0	0		6	1	1	0	1	1	1	1	1	0	0	0	0	0	0	0	1	1	1	0	1	3	2	3	8
641	0	1	1	1	1	1	1	1	0	10	1	2	1	1	0		2	1	1	0	1	1	0	1	0	1	0	0	1	0	0	0	1	1	1	1	1	2	3	4	9						1	1	1
646	0	1	1	1	1	1	1	1	0	20	1	2	1	0	0		6	1	2	0	1	1	0	1	1	0	1	1	0	1	1	0	1	1	1	1	1	2	5	5	12
656	0	1	1	1	1	1	1	1	0	13	2	3	1	1	0		2	1	1	0	1	1	0	0	1	0	1	0	0	0	0	0	0	0	0	0	1	2	2	0	4
667	0	1	1	1	1	1	1	1	1	5	2	1	1	1	0		6	0	1	0	1	0	0	0	0	0	0	0	0	0	0	0	1	1	0	0	1	1	0	2	3	1	1	1	1	1	1	1	1
695	0	1	1	1	1	1	1	1	1	6	2	1	1	1	0		2	0	1	0	1	0	0	1	0	1	0	1	0	0	0	1	1	0	0	1	1	1	3	3	7						1	1	1
697	1	1	1	1	1	1	1	1	1	27	1	1	1	1	0		1	1	2	0	1	1	1	1	1	1	1	1	0	0	1	1	0	1	1	1	1	3	5	5	13
698	0	1	1	1	1	1	1	1	1	26	2	1	1	1	0		5	0	1	1	0	0	0	1	1	1	0	1	0	0	1	0	1	1	1	1	1	1	4	5	10
703	0	1	1	1	1	1	1	1	1	13	1	2	1	0	0		6	1	1	0	1	1	1	0	1	0	1	1	1	0	1	1	0	1	1	1	1	3	4	5	12
704	0	1	1	1	1	1	1	1	1	20	1	2	1	1	0		6	1	1	0	1	1	1	0	1	0	0	0	0	1	1	0	0	1	1	0	1	3	2	3	8
706	0	1	1	1	1	1	1	1	0	0	2	2	1	0	0		2	0	1	0	1	0	0	0	0	0	0	0	0	0	0	0	0	0	0	0	1	1	0	0	1	1	1	1	0	0	0	0	0
709	0	1	1	1	1	1	1	1	1	14	1	4	1	1	1	1	6	1	1	0	1	1	0	0	1	1	0	1	1	0	1	1	0	1	1	0	1	2	4	4	10
710	0	1	1	1	1	1	1	1	0	11	1	3	1	0	0		6	1	2	0	1	1	0	1	1	0	0	0	0	0	0	0	0	1	0	0	1	2	2	1	5						1	1	1
712	0	1	1	1	1	1	1	1	1	22	2	2	1	1	1	1	2	1	2	0	1	1	1	1	1	0	1	1	0	0	1	1	0	1	1	1	1	3	4	5	12
717	1	1	1	1	1	1	1	1	0	23	1	2	1	0	0		4	0	1	0	0	1	0	0	1	0	1	0	0	1	0	0	0	1	1	1	1	1	3	3	7
722	1	1	1	1	1	1	1	1	0	8	1	1	1	1	1	1	6	1	1	1	1	1	0	0	0	1	0	0	0	0	0	1	0	0	0	0	1	3	1	1	5						1	1	1
723	1	1	1	1	1	1	1	1	1	31	1	2	1	1	1	1	2	1	3	0	1	1	1	1	1	1	1	1	0	1	1	1	0	1	1	1	1	3	6	5	14
727	1	1	1	1	1	1	1	1	0	21	2	3	1	1	0		4	1	3	0	1	1	1	0	1	1	0	1	0	1	1	1	1	0	1	1	1	3	4	5	12
732	1	1	1	1	1	1	1	1	0	21	1	2	1	1	0		4	0	1	0	1	1	1	0	1	0	1	1	0	1	0	0	0	0	0	1	1	3	4	1	8
734	0	1	1	1	1	1	1	1	0	26	1	1	1	1	1	1	2	1	1	0	1	1	1	0	1	0	1	1	0	0	0	0	0	1	1	0	1	3	3	2	8
735	1	1	1	1	1	1	1	1	0	25	1	2	1	1	0		2	1	2	0	1	1	1	1	1	0	1	1	1	1	1	1	1	1	1	1	1	3	6	6	15
736	0	1	1	1	1	1	1	1	1	5	1	3	1	0	0		5	0	1	0	1	0	0	0	0	0	0	0	0	0	0	0	0	0	0	0	1	1	0	0	1	1	1	1	1	1	1	1	1
743	0	1	1	1	1	1	1	1	0	27	1	3	4	0	0		6	1	1	0	1	1	1	1	1	0	0	1	0	1	1	0	0	1	1	0	1	3	4	3	10
745	0	1	1	1	1	1	1	1	0	4	1	2	1	1	0		5	0	1	0	1	0	0	1	0	0	0	1	0	0	0	1	1	1	0	0	1	1	2	3	6	1	1	1	1	1	1	1	1
747	0	1	1	1	1	1	1	1	0	33	1	2	1	1	0		5	1	2	0	1	1	1	1	1	0	1	1	0	0	0	0	0	0	1	1	1	3	4	2	9
753	0	1	1	1	1	1	1	1	0	1	1	1	1	1	0		2	0	1	0	0	0	0	0	0	0	0	0	0	0	0	0	0	0	0	0	1	0	0	0	0	1	1	1	1	1	0	1	1
758	0	1	1	1	1	1	1	1	0	12	2	1	1	1	1	1	6	1	1	0	1	1	0	0	0	1	0	0	0	0	1	1	0	1	1	1	1	2	1	5	8
778	1	1	1	1	1	1	1	1	0	2	2	2	1	1	0		6	0	1	0	0	0	0	0	0	0	0	0	0	0	0	0	0	0	0	0	1	0	0	0	0	1	1	1	1	1	1	1	1
779	0	1	1	1	1	1	1	1	1	17	1	1	1	1	0		5	0	1	0	1	1	0	0	1	0	0	1	0	1	0	0	0	1	1	1	1	2	3	3	8
802	1	1	1	1	1	1	1	1	1	12	2	3	1	1	0		2	0	1	0	1	1	0	0	0	0	0	0	0	0	0	0	1	1	1	1	1	2	0	4	6
803	1	1	1	1	1	1	1	1	0	26	1	3	1	1	0		5	1	2	1	1	0	0	1	1	0	1	1	0	1	1	0	1	1	1	1	1	2	5	5	12
815	0	1	1	1	1	1	1	1	0	13	1	2	1	0	0		3	1	2	0	1	1	1	0	1	0	0	1	0	0	1	0	1	1	1	0	1	3	2	4	9
828	0	1	1	1	1	1	1	1	1	12	2	2	1	1	1	1	5	1	1	0	1	1	0	0	0	0	0	0	0	0	1	1	1	1	1	1	1	2	0	6	8
859	0	1	1	1	1	1	1	1	1	17	2	2	1	1	0		5	1	2	0	1	1	1	1	1	0	0	0	0	0	1	0	0	1	1	0	1	3	2	3	8
860	0	1	1	1	1	1	1	1	0	32	2	2	3	1	0		6	1	2	0	1	1	1	0	1	0	0	1	0	1	1	0	1	1	1	1	1	3	3	5	11
862	1	1	1	1	1	1	1	1	1	24	1	1	1	1	0		3	1	1	0	1	0	0	1	0	0	0	1	0	0	1	0	0	1	1	1	1	1	2	4	7
895	0	1	1	1	1	1	1	1	0	1	1	2	1	1	1	1	4	0	2	0	0	0	0	0	0	0	0	0	0	0	0	0	1	1	0	0	1	0	0	2	2	1	1	1	0	1	1	1	0
909	0	1	1	1	1	1	1	1	1	21	1	1	1	1	0		6	1	1	0	1	1	1	0	1	0	0	1	0	0	0	0	0	0	1	0	1	3	2	1	6
920	0	1	1	1	1	1	1	1	1	10	1	3	1	1	0		6	0	1	0	1	1	0	1	0	0	0	0	0	0	0	0	1	1	1	0	1	2	1	3	6						1	1	1
927	0	1	1	1	1	1	1	1	1	3	2	1	1	1	0		6	0	1	0	0	0	0	0	0	0	0	0	0	0	0	0	0	0	0	0	1	0	0	0	0	1	1	1	1	1	1	1	1
970	0	1	1	1	1	1	1	1	1	14	1	2	1	1	1	1	6	1	2	0	1	1	0	1	0	0	0	0	0	0	0	0	1	1	0	0	1	2	1	2	5
971	0	1	1	1	1	1	1	1	1	6	1	2	1	1	1	1	6	1	2	0	1	0	0	1	0	0	0	0	0	0	0	0	0	0	0	0	1	1	1	0	2						1	1	1
974	0	1	1	1	1	1	1	1	1	7	2	1	1	0	0		6	0	1	0	1	0	0	0	0	0	0	0	0	0	1	0	1	0	0	1	1	1	0	3	4						1	1	1
977	0	1	1	1	1	1	1	1	0	8	1	1	1	0	0		6	0	1	0	1	0	0	0	0	0	0	0	0	0	0	0	1	1	1	0	1	1	0	3	4						1	1	1
986	0	1	1	1	1	1	1	1	1	8	1	3	1	1	1	1	6	0	1	0	1	1	0	0	0	1	0	0	0	0	1	1	1	1	1	1	1	2	1	6	9						1	1	1
991	1	1	1	1	1	1	1	1	0	34	1	3	1	0	0		6	1	3	1	1	1	1	1	1	0	1	1	0	1	1	1	1	1	1	1	1	4	5	6	15
1006	0	1	1	1	1	1	1	1	0	7	1	1	1	1	0		6	1	1	0	0	0	0	1	0	0	0	1	0	0	0	0	1	1	1	0	1	0	2	3	5						1	1	1
1008	0	1	1	1	1	1	1	1	1	31	1	1	1	1	1	1	6	1	3	0	1	1	1	1	1	0	1	1	0	1	1	1	0	1	1	1	1	3	5	5	13
1011	0	1	1	1	1	1	1	1	1	24	2	2	1	0	0		4	1	3	0	1	1	1	0	1	0	0	1	0	0	0	0	1	1	1	1	1	3	2	4	9
1013	0	1	1	1	1	1	1	1	1	9	1	1	1	0	0		6	1	1	0	1	1	0	1	0	1	0	1	1	0	0	0	0	1	1	1	1	2	4	3	9						1	1	1
1027	0	1	1	1	1	1	1	1	1	4	1	1	1	1	1	1	2	0	1	0	1	0	0	0	0	1	0	0	0	0	1	1	1	1	1	1	1	1	1	6	8	1	1	1	1	0	1	1	1
1039	0	1	1	1	1	1	1	1	1	22	2	2	1	1	1	1	3	1	3	0	1	0	1	0	1	1	0	1	0	1	0	1	1	1	1	1	1	2	4	5	11
1059	0	1	1	1	1	1	1	1	0	14	1	2	1	1	0		6	1	1	0	1	1	1	1	0	1	0	1	0	0	0	1	1	1	1	0	1	3	3	4	10
1060	0	1	1	1	1	1	1	1	1	27	1	1	1	1	0		6	1	3	0	1	1	1	1	1	1	1	1	1	0	1	0	0	0	1	1	1	3	6	3	12
1075	0	1	1	1	1	1	1	1	1	33	1	2	1	1	1	1	5	1	1	1	1	1	1	1	1	1	1	1	1	1	1	1	1	1	1	1	1	4	7	6	17
1097	0	1	1	1	1	1	1	1	0	36	2	3	1	1	0		2	0	1	0	1	1	1	1	1	0	0	1	0	0	0	1	1	1	1	0	1	3	3	4	10
1098	0	1	1	1	1	1	1	1	0	9	2	1	1	1	0		2	0	1	0	1	1	0	1	0	0	0	0	0	0	0	0	1	0	0	0	1	2	1	1	4						1	1	1
1100	0	1	1	1	1	1	1	1	0	17	2	1	1	1	0		5	1	2	0	1	1	1	0	1	0	0	1	0	0	1	0	0	1	1	1	1	3	2	4	9
1102	0	1	1	1	1	1	1	1	0	35	1	2	1	1	1	1	3	1	2	0	1	1	1	1	1	0	1	1	0	1	1	0	0	1	1	0	1	3	5	3	11
1119	0	1	1	1	1	1	1	1	0	19	2	2	1	1	0		3	0	1	0	1	1	1	1	1	0	0	1	0	1	1	0	1	1	1	1	1	3	4	5	12
1128	0	1	1	1	1	1	1	1	0	24	2	1	1	0	0		3	0	2	0	0	1	0	0	1	0	0	0	0	1	0	0	0	0	1	0	1	1	2	1	4
1158	0	1	1	1	1	1	1	1	1	31	2	1	1	0	0		6	1	2	0	1	0	1	0	1	1	0	1	0	0	1	0	0	0	1	1	1	2	3	3	8
1159	0	1	1	1	1	1	1	1	0	1	1	3	1	0	0		6	1	2	0	1	0	0	0	0	0	0	0	0	0	0	0	0	0	0	0	1	1	0	0	1	1	1	1	1	1	1	1	1
1170	0	1	1	1	1	1	1	1	1	3	1	1	1	1	0		2	0	1	0	1	0	0	0	0	0	0	0	0	0	0	0	1	1	1	0	1	1	0	3	4	1	1	1	1	1	1	1	1
1180	0	1	1	1	1	1	1	1	0	21	1	3	1	1	0		4	1	2	1	0	1	0	0	1	0	0	1	0	1	0	0	0	1	1	0	1	2	3	2	7
1181	0	1	1	1	1	1	1	1	0	17	1	1	1	1	1	1	4	0	1	0	1	1	1	0	1	1	0	1	0	0	0	1	0	1	0	0	1	3	3	2	8
1182	0	1	1	1	1	1	1	1	0	19	1	2	1	1	0		5	1	1	0	1	1	1	1	0	0	0	1	0	0	0	0	0	1	1	1	1	3	2	3	8
1191	0	1	1	1	1	1	1	1	1	17	2	2	1	1	0		6	1	2	0	1	1	1	0	1	0	0	1	0	0	1	0	0	1	1	1	1	3	2	4	9
1192	0	1	1	1	1	1	1	1	1	32	1	1	1	1	1	1	6	1	2	0	1	1	1	0	1	0	1	1	0	1	1	1	0	1	1	1	1	3	4	5	12
1218	0	1	1	1	1	1	1	1	1	4	1	2	1	1	1	1	6	1	3	1	0	0	0	1	0	0	0	0	0	0	0	0	1	1	1	0	1	1	1	3	5	1	1	1	1	1	1	1	1
1265	0	1	1	1	1	1	1	0	1	17	1	1	1	1	0		6	0	1	0	1	1	1	1	1	0	0	0	0	0	0	0	0	1	1	0	1	3	2	2	7
1271	0	1	1	1	1	1	1	1	1	12	2	3	1	1	1	1	4	0	1	0	0	1	0	0	0	0	0	0	0	0	0	0	1	1	1	0	1	1	0	3	4
1284	0	1	1	1	1	1	1	1	1	12	2	3	1	1	0		2	0	1	0	1	1	1	0	1	0	0	0	0	0	0	0	0	1	1	0	1	3	1	2	6
1294	0	1	1	1	1	1	1	1	1	32	1	2	1	1	1	1	2	1	1	0	1	1	1	0	1	1	1	1	0	1	1	1	1	1	1	1	1	3	5	6	14
1314	0	1	1	1	1	1	1	1	1	10	2	1	1	1	0		6	1	1	0	0	1	0	0	0	0	0	0	0	0	0	0	0	1	1	0	1	1	0	2	3						1	1	1
1321	0	1	1	1	1	1	1	1	1	19	1	2	1	1	1	1	3	1	1	0	1	1	1	0	1	0	0	0	1	0	0	0	1	1	1	1	1	3	2	4	9
1328	0	1	1	1	1	1	1	1	1	12	1	1	1	1	1	1	2	0	1	0	1	1	0	1	0	0	1	0	1	0	0	0	1	1	1	1	1	2	3	4	9
1329	0	1	1	1	1	1	1	1	1	1	2	1	1	1	1	1	5	1	1	0	0	0	0	0	0	1	0	0	0	0	0	1	1	1	0	0	1	0	1	3	4	1	1	1	1	1	1	1	1
1337	0	1	1	1	1	1	1	1	1	12	1	3	1	1	1	1	2	1	2	0	1	1	0	0	0	1	0	1	0	0	1	1	1	1	1	1	1	2	2	6	10
1338	1	1	1	1	1	1	1	1	1	19	2	1	1	1	1	1	6	1	3	0	0	1	1	0	0	0	1	1	1	0	1	1	1	1	1	1	1	2	3	6	11
1344	1	1	1	1	1	1	1	1	1	17	2	1	1	1	1	1	2	0	1	0	1	1	1	0	1	0	0	0	0	0	1	1	1	1	1	1	1	3	1	6	10
1346	1	1	1	1	1	1	1	1	1	10	2	2	1	1	1	1	6	1	2	0	1	1	0	0	0	1	0	0	0	0	1	1	1	1	0	0	1	2	1	4	7						1	1	1
1355	0	1	1	1	1	1	1	1	1	15	1	2	1	1	1	1	2	1	2	0	1	1	1	0	1	0	1	1	0	0	1	0	0	1	1	1	1	3	3	4	10
1373	0	1	1	1	1	1	1	1	0	21	1	2	1	1	1	1	6	0	1	0	1	1	1	0	1	0	1	1	0	1	0	0	1	1	1	1	1	3	4	4	11
1378	0	1	1	1	1	1	1	1	0	26	1	3	1	1	0		5	1	2	0	1	1	0	0	1	0	0	1	0	0	0	0	0	0	1	0	1	2	2	1	5
1399	0	1	1	1	1	1	1	1	1	18	1	2	1	1	1	1	3	1	2	0	0	1	1	0	1	0	0	0	0	1	0	0	0	1	1	0	1	2	2	2	6
1400	0	1	1	1	1	1	1	1	0	10	2	3	1	1	0		6	1	1	0	1	0	0	1	0	0	0	0	1	0	1	0	1	1	1	1	1	1	2	5	8						1	1	1
1402	0	1	1	1	1	1	1	1	1	6	2	2	1	1	1	1	3	0	1	0	1	0	0	0	0	0	0	0	0	0	0	1	1	0	0	0	1	1	0	2	3						1	1	1
1416	0	1	1	1	1	1	1	1	1	6	1	1	1	1	1	1	3	0	1	0	0	1	0	0	0	1	0	1	0	0	0	1	1	1	1	0	1	1	2	4	7						1	1	1
1431	0	1	1	1	1	1	1	1	1	27	2	2	1	1	1	1	3	1	2	0	1	1	1	1	1	0	1	1	0	1	0	0	1	1	1	0	1	3	5	3	11
1434	0	1	1	1	1	1	1	1	1	30	2	1	1	0	0		2	0	1	0	1	1	1	1	1	0	1	1	0	0	0	0	0	0	1	0	1	3	4	1	8
1451	0	1	1	1	1	1	1	1	1	11	1	2	1	1	0		6	1	2	0	1	1	1	0	0	0	0	0	0	0	1	0	1	0	1	0	1	3	0	3	6						1	1	1
1453	0	1	1	1	1	1	1	1	1	11	1	2	1	1	1	1	3	0	1	0	1	1	1	0	1	0	0	1	0	0	0	0	1	1	1	1	1	3	2	4	9						1	1	1
1455	0	1	1	1	1	1	1	1	1	24	2	2	1	1	1	1	6	0	1	0	1	1	1	1	1	0	0	1	0	1	1	1	1	1	1	1	1	3	4	6	13
1457	1	1	1	1	1	1	1	1	1	2	1	1	1	1	1	1	6	1	1	0	0	0	0	0	0	0	0	0	0	0	0	0	1	1	0	0	1	0	0	2	2	1	1	1	1	1	1	1	1
1496	0	1	1	1	1	1	1	1	1	26	2	1	1	0	0		6	0	1	0	1	0	1	0	1	0	1	1	0	1	0	0	0	0	1	1	1	2	4	2	8
1522	0	1	1	1	1	1	1	1	1	10	2	1	1	1	1	1	6	0	1	0	1	0	0	0	0	0	0	0	0	0	0	0	1	1	1	0	1	1	0	3	4						1	1	1
1523	0	1	1	1	1	1	1	1	1	11	1	1	1	1	1	1	6	0	1	0	0	1	0	0	0	0	0	0	0	0	0	1	0	1	1	0	1	1	0	3	4						1	1	1
1600	0	1	1	1	1	1	1	1	0	23	1	2	1	1	0		6	1	2	0	1	1	1	1	1	0	0	0	0	0	1	0	0	0	1	1	1	3	2	3	8
1608	1	1	1	1	1	1	1	1	1	1	2	3	1	1	1	1	2	1	2	0	1	0	0	0	0	1	0	0	0	0	1	1	1	1	0	0	1	1	1	4	6	1	0	1	1	1	1	1	1
1618	0	1	1	1	1	1	1	1	0	13	2	2	1	1	0		6	1	3	0	1	1	1	0	0	0	0	0	0	0	0	0	0	0	1	1	1	3	0	2	5
1639	0	1	1	1	1	1	1	1	1	32	1	1	1	0	0		6	0	1	1	1	1	1	0	1	0	0	1	0	1	0	0	0	1	1	1	1	4	3	3	10
1644	0	1	1	1	1	1	1	1	1	30	1	2	1	1	1	1	6	1	2	0	1	1	1	1	1	0	1	1	1	1	1	0	0	1	1	1	1	3	6	4	13
1657	0	1	1	1	1	1	1	1	0	4	2	2	1	1	0		6	0	1	0	0	0	0	0	0	0	0	0	0	0	0	0	1	1	1	0	1	0	0	3	3	1	1	1	1	1	1	1	1
1667	0	1	1	1	1	1	1	1	1	14	2	1	1	1	1	1	5	1	1	0	1	1	0	0	0	0	0	0	0	0	1	0	0	1	1	1	1	2	0	4	6
1676	0	1	1	1	1	1	1	1	1	24	2	1	1	0	0		4	0	1	0	1	1	0	0	0	0	1	1	0	0	0	0	0	1	1	1	1	2	2	3	7
1680	0	1	1	1	1	1	1	1	1	25	1	3	1	1	1	1	1	0	1	0	0	1	1	0	1	0	0	1	0	0	0	0	0	0	1	0	1	2	2	1	5
1681	0	1	1	1	1	1	1	1	1	25	1	3	1	1	1	1	2	0	1	0	0	1	1	1	0	0	0	1	0	0	0	0	0	1	1	0	1	2	2	2	6
1682	0	1	1	1	1	1	1	1	0	15	2	2	1	1	1	1	2	0	1	0	1	1	0	0	0	0	0	0	0	0	0	1	1	1	1	0	1	2	0	4	6
1683	0	1	1	1	1	1	1	1	1	17	2	1	1	1	1	1	2	0	1	0	1	1	1	0	0	0	0	0	0	0	1	0	1	1	1	1	1	3	0	5	8
1684	0	1	1	1	1	1	1	1	1	1	2	2	1	1	1	1	2	0	1	0	1	0	0	0	0	0	1	0	0	0	0	0	1	0	0	0	1	1	1	1	3	1	1	1	1	1	0	0	0
1699	0	1	1	1	1	1	1	1	1	0	2	2	1	0	1	1	4	0	1	0	0	0	0	0	0	0	0	0	0	0	0	0	0	0	0	0	1	0	0	0	0	1	0	1	0	0	0	0	0
1700	0	1	1	1	1	1	1	1	1	3	2	2	1	1	1	1	6	1	2	0	1	0	0	0	0	1	0	0	0	0	1	1	1	1	1	1	1	1	1	6	8	1	1	1	1	0	1	1	1
1710	0	1	1	1	1	1	1	1	1	9	2	1	1	1	1	1	6	0	1	0	1	1	0	0	0	1	0	0	1	0	1	0	0	1	1	1	1	2	2	4	8						1	1	1
1712	0	1	1	1	1	1	1	1	1	29	1	3	1	1	1	1	5	0	1	0	1	0	1	0	1	1	1	1	0	1	1	1	1	1	1	1	1	2	5	6	13
1713	1	1	1	1	1	1	1	1	1	27	1	1	1	1	1	1	2	1	2	0	1	1	1	0	1	0	0	1	0	0	1	0	1	1	1	1	1	3	2	5	10
1714	0	1	1	1	1	1	1	1	1	26	2	2	1	1	1	1	6	1	2	0	1	1	1	1	0	0	1	1	0	0	0	1	1	1	1	1	1	3	3	5	11
1720	0	1	1	1	1	1	1	1	1	20	2	2	1	1	0		6	1	1	0	1	1	1	1	1	1	1	0	0	0	0	0	0	0	1	1	1	3	4	2	9
1721	0	1	1	1	1	1	1	1	1	8	2	2	1	1	1	1	6	1	2	0	1	0	0	0	0	0	0	0	0	0	0	1	0	1	1	0	1	1	0	3	4						1	1	1
1728	0	1	1	1	1	1	1	1	0	18	2	2	1	1	0		3	1	2	0	1	1	1	0	1	1	0	0	0	0	1	1	1	1	1	0	1	3	2	5	10
1732	0	1	1	1	1	1	1	1	1	13	1	1	1	1	1	1	6	1	1	0	1	1	1	1	0	0	0	0	0	0	1	0	1	1	1	1	1	3	1	5	9
1736	0	1	1	1	1	1	1	1	0	24	1	2	3	1	1	1	6	1	2	0	1	1	1	0	1	0	0	1	0	0	0	1	0	0	1	0	1	3	2	2	7
1737	0	1	1	1	1	1	1	1	1	23	1	1	1	1	1	1	5	0	1	0	1	1	1	1	1	0	1	0	0	0	1	0	0	1	1	0	1	3	3	3	9
1743	0	1	1	1	1	1	1	1	1	15	1	1	1	1	1	1	6	0	1	0	0	1	0	1	0	1	0	0	1	0	0	0	0	1	1	0	1	1	3	2	6
1748	0	1	1	1	1	1	1	1	1	2	1	1	1	1	1	1	6	0	1	0	1	0	0	0	0	0	0	0	0	0	0	0	0	0	0	0	1	1	0	0	1	1	1	1	1	0	1	1	1
1754	0	1	1	1	1	1	1	1	1	15	2	2	1	1	1	1	6	1	1	0	1	1	0	1	0	0	0	0	0	0	0	0	1	1	1	0	1	2	1	3	6
1755	0	1	1	1	1	1	1	1	0	30	1	1	1	1	1	1	6	1	1	0	1	1	1	0	1	0	0	0	0	0	1	0	0	1	1	1	1	3	1	4	8
1756	0	1	1	1	1	1	1	1	0	4	2	2	1	1	0		6	1	2	0	1	0	0	0	0	0	0	0	0	0	0	0	1	1	1	0	1	1	0	3	4	1	1	1	1	1	1	0	1
1763	0	1	1	1	1	1	1	1	1	17	1	1	1	1	1	1	6	1	2	0	1	1	0	1	0	0	0	1	0	0	1	1	0	1	1	1	1	2	2	5	9
1769	0	1	1	1	1	1	1	1	1	8	2	2	1	1	1	1	6	1	2	0	1	0	0	1	0	0	0	0	0	0	1	1	1	1	1	1	1	1	1	6	8						1	1	1
1782	0	1	1	1	1	1	1	1	0	33	1	2	1	1	1	1	3	0	1	0	1	1	1	1	1	1	1	1	1	1	1	0	0	1	1	1	1	3	7	4	14
1786	0	1	1	1	1	1	1	1	1	11	1	1	1	1	1	1	7	0	1	0	1	1	1	1	0	0	1	1	0	1	0	0	0	1	1	0	1	3	4	2	9						1	1	1
1787	0	1	1	1	1	1	1	1	1	16	1	2	1	1	1	1	4	1	2	0	1	1	1	1	1	1	1	1	1	1	1	0	1	1	1	1	1	3	7	5	15
1788	0	1	1	1	1	1	1	1	1	0	1	2	4	1	1	1	5	0	1	0	1	0	0	0	0	0	0	0	0	0	0	0	0	1	0	0	1	1	0	1	2	1	1	1	0	1	0	1	0
1789	0	1	1	1	1	1	1	1	1	36	2	2	4	1	1	1	7	1	2	0	1	1	1	1	1	0	1	1	1	1	0	1	1	1	1	1	1	3	6	5	14
1792	1	1	1	1	1	1	1	1	1	31	1	2	1	1	1	1	1	0	1	0	1	1	1	0	1	1	1	1	1	1	1	1	1	1	1	1	1	3	6	6	15
1793	0	1	1	1	1	1	1	1	1	10	2	2	1	1	1	1	5	0	1	0	1	1	1	1	0	1	1	1	1	1	1	1	1	1	1	1	1	3	6	6	15						1	1	1
1820	0	1	1	1	1	1	1	1	1	30	2	2	1	1	0		5	1	2	0	1	0	1	0	1	1	1	1	1	1	0	0	0	0	1	0	1	2	6	1	9
1823	0	1	1	1	1	1	1	1	1	32	1	1	1	1	0		1	0	1	0	0	1	0	0	1	0	0	0	0	1	0	0	0	1	1	0	1	1	2	2	5
1828	0	1	1	1	1	1	1	1	1	2	1	1	1	1	0		1	0	1	0	1	0	0	1	0	0	0	0	0	0	0	0	1	1	0	0	1	1	1	2	4	1	1	1	1	1	1	1	0
1839	1	1	1	1	1	1	1	1	1	12	1	3	1	1	1	1	4	0	1	0	1	1	1	1	0	0	0	1	0	0	0	0	1	1	1	0	1	3	2	3	8
1850	0	1	1	1	1	1	1	1	1	31	2	3	1	1	0		6	1	2	0	1	1	1	1	1	1	1	1	1	1	0	1	1	1	1	0	1	3	7	4	14
1852	0	1	1	1	1	1	1	1	1	24	2	2	1	1	0		7	0	1	0	1	0	0	1	1	0	0	1	0	1	0	0	1	1	1	1	1	1	4	4	9
1867	0	1	1	1	1	1	1	1	1	35	2	3	1	1	0		6	1	2	0	1	1	1	1	1	1	1	1	1	1	1	1	1	1	1	1	1	3	7	6	16
1896	0	1	1	1	1	1	1	1	1	4	2	2	1	1	1	1	5	0	1	0	1	0	0	1	0	0	0	0	0	0	0	1	1	1	0	0	1	1	1	3	5	1	1	1	1	1	1	1	1
1897	0	1	1	1	1	1	1	1	1	4	2	1	1	1	1	1	5	0	1	0	1	0	0	1	0	0	0	0	0	0	0	0	1	1	0	0	1	1	1	2	4	1	1	1	1	1	1	1	1
1898	0	1	1	1	1	1	1	1	1	20	1	1	1	1	1	1	7	1	2	0	1	1	1	0	1	0	0	1	1	1	0	0	1	1	1	1	1	3	4	4	11
1899	0	1	1	1	1	1	1	1	1	32	1	2	1	1	1	1	5	0	1	1	1	1	1	1	1	0	1	1	1	1	0	1	1	1	1	1	1	4	6	5	15
1900	0	1	1	1	1	1	1	1	1	7	2	1	1	1	1	1	5	0	1	0	1	1	0	1	0	1	0	1	1	0	1	1	1	1	1	0	1	2	4	5	11						1	1	1
1903	0	1	1	1	1	1	1	1	1	9	2	2	1	1	0		4	0	1	0	1	0	0	1	0	0	0	0	0	0	0	0	1	1	1	0	1	1	1	3	5						1	1	0
1904	0	1	1	1	1	1	1	1	1	24	1	3	1	1	1	1	7	1	2	0	1	1	1	1	1	1	1	1	1	1	1	1	1	1	1	1	1	3	7	6	16
1932	0	1	1	1	1	1	1	1	1	1	2	1	1	1	1	1	7	0	1	0	1	0	0	0	0	0	0	0	0	0	0	0	1	1	0	0	1	1	0	2	3	1	1	1	0	1	1	0	0
1943	0	1	1	1	1	1	1	1	1	5	2	2	1	1	1	1	5	0	1	0	1	0	0	1	0	1	0	0	0	0	1	1	1	1	0	0	1	1	2	4	7	1	1	1	1	1	1	1	1
1951	0	1	1	1	1	1	1	1	1	22	1	1	1	1	1	1	4	0	1	0	1	1	1	1	1	0	1	1	0	1	1	0	1	1	1	1	1	3	5	5	13
1957	0	1	1	1	1	1	1	1	1	19	1	1	1	1	0		7	1	2	0	1	1	1	1	1	1	1	1	1	1	1	0	0	1	1	1	1	3	7	4	14
1960	0	1	1	1	1	1	1	1	1	22	1	1	1	1	0		7	1	3	0	1	1	1	1	1	1	1	1	1	1	0	0	1	1	1	1	1	3	7	4	14
1978	0	1	1	1	1	1	1	1	1	7	1	1	1	1	1	1	7	0	1	0	1	0	0	1	1	0	0	0	0	0	0	0	1	1	1	0	1	1	2	3	6						1	1	1
1994	0	1	1	1	1	1	1	1	1	14	1	1	1	1	1	1	7	0	1	0	1	1	1	1	0	1	1	1	1	0	1	1	1	1	1	1	1	3	5	6	14
2010	0	1	1	1	1	1	1	1	1	19	2	3	1	1	1	1	7	1	2	0	1	1	1	0	1	1	1	1	0	0	0	0	1	1	1	0	1	3	4	3	10
2014	0	1	1	1	1	1	1	1	1	20	1	1	1	1	1	1	7	1	2	0	1	1	1	1	1	1	1	1	1	1	1	1	1	1	1	1	1	3	7	6	16
2017	0	1	1	1	1	1	1	1	1	22	2	3	3	1	0		7	0	1	0	1	1	1	1	1	1	1	1	1	1	0	0	1	1	1	1	1	3	7	4	14
2021	0	1	1	1	1	1	1	1	1	13	2	2	1	1	1	1	7	1	3	1	1	1	1	1	1	1	1	1	1	1	1	1	1	1	1	1	1	4	7	6	17
2024	0	1	1	1	1	1	1	1	1	27	2	2	2	1	1	1	7	0	1	0	1	1	1	0	1	1	1	1	1	1	0	0	1	1	1	1	1	3	6	4	13
2027	0	1	1	1	1	1	1	1	1	32	2	2	1	1	0		7	0	1	0	1	1	1	1	1	1	1	1	0	1	0	1	1	1	1	1	1	3	6	5	14
2040	0	1	1	1	1	1	1	1	1	25	1	2	1	1	1	1	7	1	2	1	1	1	1	1	1	1	1	1	1	1	0	1	0	1	1	1	1	4	7	4	15
2041	0	1	1	1	1	1	1	1	1	36	1	2	1	1	1	1	7	1	3	0	1	1	1	1	1	0	1	1	1	1	0	1	1	1	1	1	1	3	6	5	14
2100	0	1	1	1	1	1	1	1	1	34	1	2	1	1	1	1	6	1	3	0	1	1	1	1	1	1	1	1	1	1	1	1	1	1	1	1	1	3	7	6	16
2109	1	1	1	1	1	1	1	1	1	25	1	1	1	1	1	1	5	0	1	0	1	1	1	1	1	1	1	1	1	1	0	1	0	1	1	1	1	3	7	4	14
2128	1	1	1	1	1	1	1	1	1	17	1	1	1	1	0		3	0	1	0	0	1	1	0	0	0	1	1	0	0	0	0	1	1	1	0	1	2	2	3	7
2142	0	1	1	1	1	1	1	1	1	13	2	2	1	1	1	1	7	1	2	0	1	1	1	1	1	1	1	1	1	1	0	0	1	1	1	1	1	3	7	4	14
2175	0	1	1	1	1	1	1	1	1	5	1	2	1	1	1	1	7	0	1	0	1	0	0	0	0	0	0	0	0	0	0	0	1	1	0	0	1	1	0	2	3	1	1	1	1	1	1	1	1
2182	0	1	1	1	1	1	1	1	1	23	1	1	1	1	0		7	0	1	0	1	1	1	0	1	1	1	1	0	1	0	0	0	1	1	0	1	3	5	2	10
2194	1	1	1	1	1	1	1	1	1	14	2	1	1	1	0		5	0	1	0	1	1	1	0	0	0	1	0	0	1	0	0	1	1	1	0	1	3	2	3	8
2195	0	1	1	1	1	1	1	1	1	31	2	1	1	1	1	1	5	0	1	0	1	1	1	1	1	1	1	1	1	1	0	0	1	1	1	1	1	3	7	4	14
2201	0	1	1	1	1	1	1	1	1	21	2	1	1	1	1	1	7	0	1	1	1	1	1	1	1	0	1	1	0	1	0	1	1	1	1	1	1	4	5	5	14
2202	0	1	1	1	1	1	1	1	1	22	1	2	1	1	1	1	4	1	3	0	1	1	1	1	1	0	0	1	1	1	0	0	0	1	1	1	1	3	5	3	11
2206	0	1	1	1	1	1	1	1	1	12	2	2	1	1	1	1	6	0	1	0	1	1	1	0	1	0	1	1	1	1	1	1	1	1	1	1	1	3	5	6	14
2207	0	1	1	1	1	1	1	1	1	25	2	2	1	1	1	1	7	0	1	0	1	1	1	0	1	0	1	1	1	1	0	0	1	1	1	0	1	3	5	3	11
2229	0	1	1	1	1	1	1	1	1	27	2	2	1	1	1	1	7	1	3	0	1	1	1	0	1	0	1	1	1	1	0	0	0	1	1	0	1	3	5	2	10
2231	1	1	1	1	1	1	1	1	1	22	1	1	1	1	0		7	0	1	0	1	1	1	1	1	0	1	1	1	1	0	0	0	1	1	1	1	3	6	3	12
2235	0	1	1	1	1	1	1	1	1	34	1	2	1	1	1	1	7	1	2	0	1	1	1	0	1	0	1	1	0	1	0	1	1	1	1	1	1	3	4	5	12
2261	0	1	1	1	1	1	1	1	1	23	1	3	1	1	1	1	1	0	1	0	0	1	1	0	1	0	1	0	0	1	0	0	0	1	1	1	1	2	3	3	8
2301	0	1	1	1	1	1	1	1	1	16	2	2	1	1	1	1	5	1	2	0	1	1	1	1	1	1	1	1	0	1	1	1	0	1	1	0	1	3	6	4	13
2321	0	1	1	1	1	1	1	1	1	26	2	3	1	1	1	1	5	0	1	0	1	1	1	0	1	0	1	1	0	1	0	0	1	1	1	1	1	3	4	4	11
2372	0	1	1	1	1	1	1	1	1	22	1	3	1	1	1	1	1	0	1	0	1	1	1	0	1	0	1	0	0	1	0	0	1	1	1	1	1	3	3	4	10
2415	0	1	1	1	1	1	1	1	1	24	1	3	1	1	1	1	5	1	3	1	1	1	1	1	1	1	1	1	1	1	1	1	1	1	1	1	1	4	7	6	17
2418	0	1	1	1	1	1	1	1	1	17	2	4	1	1	1	1	4	0	1	0	1	1	1	1	1	0	0	1	0	1	0	0	1	1	1	0	1	3	4	3	10
2427	0	1	1	1	1	1	1	1	1	6	1	2	1	1	1	1	5	0	1	0	1	1	0	1	0	1	0	0	0	0	1	1	1	1	1	0	1	2	2	5	9						1	1	1
2487	0	1	1	1	1	1	1	1	1	25	2	2	1	1	1	1	5	1	2	0	1	1	1	1	1	0	1	1	0	1	0	0	1	1	1	1	1	3	5	4	12
2498	0	1	1	1	1	1	1	1	1	7	1	2	1	1	1	1	7	0	1	0	1	1	1	0	0	1	1	1	0	0	1	1	1	1	1	0	1	3	3	5	11						1	1	1
2517	0	1	1	1	1	1	1	1	0	13	1	4	1	1	0		1	0	1	0	0	1	1	0	0	0	1	0	0	1	1	0	0	1	1	0	1	2	2	3	7
2523	1	1	1	1	1	1	1	1	1	30	1	1	1	1	1	1	5	1	2	0	1	1	1	1	1	1	1	1	0	1	0	1	1	1	1	1	1	3	6	5	14
2534	1	1	1	1	1	1	1	1	1	13	1	1	1	1	1	1	7	0	1	0	1	1	1	1	1	0	1	1	0	1	1	0	1	1	1	0	1	3	5	4	12
2580	0	1	1	1	1	1	1	1	1	18	1	2	1	1	1	1	4	0	1	0	1	1	1	1	1	0	1	1	0	1	0	0	1	1	1	0	1	3	5	3	11
2624	0	1	1	1	1	1	1	1	1	1	1	1	1	1	1	1	6	0	1	0	0	0	0	0	0	0	0	0	0	0	0	0	1	1	0	0	1	0	0	2	2	1	1	1	0	1	1	0	0
2626	0	1	1	1	1	1	1	1	1	32	2	2	1	1	1	1	4	1	3	0	1	1	1	1	1	0	1	1	1	1	1	1	1	1	1	1	1	3	6	6	15
2627	0	1	1	1	1	1	1	1	1	21	2	1	1	1	1	1	7	0	1	0	1	1	1	1	1	0	1	1	1	1	0	0	1	1	1	0	1	3	6	3	12
2631	0	1	1	1	1	1	1	1	1	11	2	2	1	1	1	1	3	0	1	0	1	1	1	1	1	0	1	0	0	1	0	0	1	1	1	0	1	3	4	3	10						1	1	1
2633	0	1	1	1	1	1	1	1	1	3	2	1	1	1	0		7	0	1	0	1	0	0	0	0	0	0	0	0	0	0	0	0	0	0	0	1	1	0	0	1	1	1	1	1	1	1	1	1
2636	0	1	1	1	1	1	1	1	1	8	2	3	1	1	1	1	4	0	1	0	1	1	0	1	0	1	1	1	1	0	0	1	1	1	1	0	1	2	5	4	11						1	1	1
2643	0	1	1	1	1	1	1	1	1	15	1	2	1	1	1	1	4	1	2	0	1	1	1	1	1	1	1	1	0	1	0	0	1	1	1	0	1	3	6	3	12
2654	0	1	1	1	1	1	1	1	1	19	2	4	1	1	1	1	1	0	1	0	1	1	1	1	1	1	1	1	0	1	0	0	1	1	1	0	1	3	6	3	12
2665	0	1	1	1	1	1	1	1	1	22	1	1	1	1	1	1	7	0	1	0	1	1	1	1	1	0	1	0	1	1	0	1	1	1	1	1	1	3	5	5	13
2679	0	1	1	1	1	1	1	1	0	17	1	3	1	1	1	1	7	0	1	0	1	1	1	0	1	0	1	1	0	1	0	1	1	1	1	1	1	3	4	5	12
2681	0	1	1	1	1	1	1	1	1	14	1	2	1	1	1	1	7	0	1	0	1	1	1	1	1	0	1	1	1	0	0	0	1	1	1	0	1	3	5	3	11
2682	0	1	1	1	1	1	1	1	0	11	2	2	1	1	1	1	7	0	1	0	1	1	1	1	1	1	1	1	0	1	0	0	1	1	1	0	1	3	6	3	12						1	1	1
2693	1	1	1	1	1	1	1	1	1	23	2	1	1	1	1	1	5	0	1	0	1	1	1	1	1	1	1	1	1	1	0	1	1	1	1	1	1	3	7	5	15
2698	0	1	1	1	1	1	1	1	1	20	1	3	1	1	1	1	7	0	1	0	1	1	1	0	1	0	1	1	1	1	0	0	1	1	1	1	1	3	5	4	12
2699	0	1	1	1	1	1	1	1	1	8	2	2	1	1	1	1	5	0	1	0	1	0	0	1	0	0	0	0	0	0	0	0	1	1	1	0	1	1	1	3	5						1	1	1
2700	0	1	1	1	1	1	1	1	1	10	1	3	3	1	1	1	5	0	1	0	1	1	1	1	1	0	1	0	1	1	0	1	1	1	1	0	1	3	5	4	12						1	1	1
2708	1	1	1	1	1	1	1	1	1	24	1	1	1	1	1	1	3	1	2	0	1	1	1	0	1	0	1	0	1	1	0	0	0	1	1	0	1	3	4	2	9
2710	0	1	1	1	1	1	1	1	1	22	1	1	1	1	1	1	5	0	1	0	1	1	1	1	1	0	1	1	1	1	0	0	1	1	1	1	1	3	6	4	13
2714	0	1	1	1	1	1	1	1	1	8	2	3	1	1	1	1	4	0	1	0	1	1	1	1	0	0	0	0	0	0	0	1	1	1	1	0	1	3	1	4	8						1	1	1
2728	0	1	1	1	1	1	1	1	0	9	2	2	1	1	1	1	5	0	1	0	1	0	0	1	0	0	0	0	0	0	0	0	1	1	1	0	1	1	1	3	5						1	1	1
2729	0	1	1	1	1	1	1	1	1	14	1	1	1	1	1	1	4	0	1	0	1	1	1	1	0	0	1	0	0	0	0	0	1	1	1	0	1	3	2	3	8
2736	0	1	1	1	1	1	1	1	0	11	2	3	1	1	1	1	2	0	1	0	1	1	1	0	0	0	0	1	0	0	0	0	1	1	1	0	1	3	1	3	7						1	1	1
2739	0	1	1	1	1	1	1	1	0	4	2	2	1	1	1	1	5	0	1	0	1	0	0	0	0	0	0	0	0	0	0	1	0	1	1	0	1	1	0	3	4	1	1	1	1	1	1	1	1
2779	1	1	1	1	1	1	1	1	1	24	2	1	1	1	1	1	7	1	3	0	1	1	1	1	1	1	1	1	1	1	1	1	1	1	1	1	1	3	7	6	16
2781	0	1	1	1	1	1	1	1	1	20	1	1	1	1	0		7	0	1	0	1	1	1	1	1	0	1	1	0	0	0	0	1	1	1	0	1	3	4	3	10
2782	1	1	1	1	1	1	1	1	1	24	1	1	1	1	1	1	5	0	1	0	1	1	1	1	1	1	1	1	1	1	1	1	1	1	1	1	1	3	7	6	16
2792	0	1	1	1	1	1	1	1	1	16	1	1	1	1	1	1	5	1	2	0	1	1	1	1	1	1	1	1	1	1	0	0	1	1	1	0	1	3	7	3	13
2794	0	1	1	1	1	1	1	1	1	1	2	1	1	1	1	1	7	0	1	0	1	0	0	0	0	0	0	0	0	0	0	0	1	1	0	0	1	1	0	2	3	1	1	1	1	1	1	1	0
2796	0	1	1	1	1	1	1	1	1	18	2	1	1	1	1	1	7	0	1	0	1	1	1	1	1	0	0	0	0	1	0	0	1	1	1	1	1	3	3	4	10
2800	0	1	1	1	1	1	1	1	1	8	1	2	1	1	1	1	5	0	1	1	1	1	0	1	0	0	0	1	0	0	0	0	1	1	1	0	1	3	2	3	8						1	1	1
2811	0	1	1	1	1	1	1	1	1	22	2	2	1	1	1	1	7	1	3	0	1	1	1	1	1	0	1	1	1	1	0	0	1	1	1	0	1	3	6	3	12
2822	0	1	1	1	1	1	1	1	1	9	2	1	1	1	0		4	0	1	0	1	1	1	1	0	0	1	1	0	0	0	0	1	1	1	0	1	3	3	3	9						1	1	1
2858	0	1	1	1	1	1	1	1	0	15	2	2	1	1	0		7	0	1	0	1	1	1	1	1	0	1	1	0	1	0	0	1	1	1	0	1	3	5	3	11
2866	1	1	1	1	1	1	1	1	1	15	1	1	1	1	1	1	7	0	1	0	1	1	1	1	1	1	1	1	1	1	1	1	1	1	1	0	1	3	7	5	15
2880	0	1	1	1	1	1	1	1	1	13	1	1	1	1	0		7	0	1	0	1	0	0	1	1	1	1	1	1	1	1	0	1	1	1	0	1	1	7	4	12
2883	0	1	1	1	1	1	1	1	1	14	1	2	1	1	1	1	5	0	1	0	1	1	1	1	1	0	1	1	1	1	0	0	1	1	1	0	1	3	6	3	12
2886	0	1	1	1	1	1	1	1	1	6	2	1	1	1	0		7	0	1	1	1	0	0	1	0	0	0	0	0	0	0	0	1	1	1	0	1	2	1	3	6						1	1	1
2920	0	1	1	1	1	1	1	1	0	4	1	1	1	0	0		4	0	1	0	0	0	0	0	0	0	0	0	0	0	0	0	0	0	0	0	1	0	0	0	0	0	0	1	0	1	1	1	0
2926	0	1	1	1	1	1	1	1	0	25	1	2	1	0	0		7	0	1	0	1	1	1	1	1	0	1	1	1	1	0	0	1	1	1	1	1	3	6	4	13
2935	0	1	1	1	1	1	1	1	1	7	1	1	1	1	0		4	0	1	0	1	1	1	1	0	0	0	0	0	0	0	0	1	1	1	0	1	3	1	3	7						1	1	1
2938	1	1	1	1	1	1	1	1	0	4	2	3	1	1	0		7	0	1	1	0	0	0	0	0	0	0	0	0	0	0	1	1	1	0	0	1	1	0	3	4	1	1	1	1	1	1	1	1
2946	1	1	1	1	1	1	1	1	0	13	2	1	1	1	0		5	1	2	0	1	1	1	1	1	0	1	1	0	1	0	0	0	1	1	0	1	3	5	2	10
2957	0	1	1	1	1	1	1	1	0	4	2	2	1	1	0		5	0	1	0	1	0	0	0	0	0	0	0	0	0	0	0	1	1	0	0	1	1	0	2	3	1	1	1	1	1	1	1	1
2988	0	1	1	1	1	1	1	1	1	11	2	2	1	1	1	1	1	0	1	0	1	1	1	1	0	0	1	1	0	0	0	0	1	1	1	0	1	3	3	3	9						1	1	1
2989	0	1	1	1	1	1	1	1	0	26	1	2	1	1	1	1	1	0	1	0	1	1	1	0	1	1	1	1	0	1	0	0	1	1	1	0	1	3	5	3	11
2991	0	1	1	1	1	1	1	1	0	20	2	2	1	1	0		1	0	1	0	1	1	1	1	0	0	0	0	0	0	0	0	0	1	1	1	1	3	1	3	7
2997	0	1	1	1	1	1	1	1	1	31	1	2	1	1	0		4	1	1	0	1	1	1	1	1	1	1	1	1	1	0	1	1	1	1	1	1	3	7	5	15
2999	0	1	1	1	1	1	1	1	0	21	1	1	1	1	0		5	0	1	0	1	1	1	1	1	0	0	1	1	1	0	0	0	1	1	0	1	3	5	2	10
3015	1	1	1	1	1	1	1	1	0	29	2	1	1	1	0		1	0	1	0	1	1	1	1	1	1	1	1	1	1	1	0	0	0	1	1	1	3	7	3	13
3016	0	1	1	1	1	1	1	1	0	24	2	3	1	1	0		2	0	1	0	1	1	1	1	1	1	1	1	1	1	0	1	0	0	1	1	1	3	7	3	13
3017	0	1	1	1	1	1	1	1	1	1	2	2	1	1	1	1	4	0	1	0	0	0	0	0	0	0	0	0	0	0	0	0	1	1	0	0	1	0	0	2	2	0	0	1	1	1	1	0	1
3068	0	1	1	1	1	1	1	1	1	9	1	1	1	1	1	1	7	0	1	0	1	1	1	1	0	0	0	0	0	0	0	0	1	1	1	1	1	3	1	4	8						1	1	1
3069	1	1	1	1	1	1	1	1	1	15	1	1	1	1	0		5	1	3	0	1	1	1	1	0	0	1	1	0	1	1	1	1	1	1	0	1	3	4	5	12
3074	0	1	1	1	1	1	1	1	0	19	2	1	1	1	1	1	3	1	1	0	1	1	1	1	1	1	1	1	1	1	1	1	1	1	1	0	1	3	7	5	15
3092	1	1	1	1	1	1	1	1	0	13	2	1	1	1	0		7	0	1	0	1	1	1	1	1	0	0	1	1	1	0	1	1	1	1	0	1	3	5	4	12
3132	0	1	1	1	1	1	1	1	0	25	1	1	1	1	1	1	5	1	2	0	1	1	1	0	1	1	1	0	0	1	0	0	1	1	1	0	1	3	4	3	10
3136	1	1	1	1	1	1	1	1	1	23	1	2	1	1	1	1	3	0	1	0	1	1	1	1	1	0	1	1	0	1	0	1	1	1	1	0	1	3	5	4	12
3147	0	1	1	1	1	1	1	1	1	0	2	1	1	1	1	1	5	0	1	0	1	0	0	1	0	1	0	0	0	0	1	1	1	1	0	0	1	1	2	4	7	1	1	1	1	1	1	1	1
3149	0	1	1	1	1	1	1	1	1	11	1	2	1	1	0		2	0	1	0	1	1	0	1	0	0	0	0	0	0	0	0	1	1	1	0	1	2	1	3	6						1	1	1
3159	0	1	1	1	1	1	1	1	1	19	2	3	1	1	1	1	2	0	1	1	1	1	1	1	1	1	1	1	1	1	0	0	1	1	1	1	1	4	7	4	15
3163	1	1	1	1	1	1	1	1	0	8	2	1	1	1	1	5	4	1	1	0	1	1	0	1	0	1	1	0	0	1	1	1	1	1	1	0	1	2	4	5	11						1	1	1
3174	0	1	1	1	1	1	1	1	0	11	2	2	1	1	1	1	4	0	1	0	1	1	1	1	0	0	1	1	0	1	0	1	1	1	1	0	1	3	4	4	11						1	1	1
3204	1	1	1	1	1	1	1	1	1	32	1	1	1	1	0		1	0	1	0	1	0	1	1	1	0	0	1	1	1	0	1	0	0	1	0	1	2	5	2	9
3212	1	1	1	1	1	1	1	1	1	28	1	3	1	1	1	1	1	0	1	0	0	1	1	1	1	1	1	1	1	1	0	0	1	1	1	0	1	2	7	3	12
3223	0	1	1	1	1	1	1	1	1	2	2	2	1	1	0		5	0	1	0	1	0	0	0	0	0	0	0	0	0	0	0	1	1	0	0	1	1	0	2	3	1	1	1	1	1	1	1	0
3244	0	1	1	1	1	1	1	1	1	16	2	1	1	1	1	1	3	0	1	0	1	1	1	0	1	0	0	1	0	1	0	0	1	1	1	1	1	3	3	4	10
3249	0	1	1	1	1	1	1	1	1	34	2	3	1	1	1	1	6	1	2	0	1	1	1	1	1	1	1	1	1	1	1	1	0	1	1	1	1	3	7	5	15
3253	1	1	1	1	1	1	1	1	1	21	2	1	1	1	0		5	1	2	0	1	0	1	0	1	0	0	1	1	1	0	0	0	0	1	0	1	2	4	1	7
3263	0	1	1	1	1	1	1	1	1	9	1	2	1	1	0		4	0	1	0	1	1	1	0	0	0	0	0	0	0	0	0	1	1	1	0	1	3	0	3	6						1	1	1
3269	0	1	1	1	1	1	1	1	1	21	1	2	1	1	1	1	5	1	2	0	1	1	1	0	1	0	0	0	0	1	0	1	1	1	1	1	1	3	2	5	10
3290	1	1	1	1	1	1	1	1	1	23	2	1	1	1	1	1	5	0	1	0	1	1	1	1	1	0	1	0	1	1	0	0	1	1	1	0	1	3	5	3	11
3293	1	1	1	1	1	1	1	1	0	16	1	1	1	1	0		4	0	1	0	1	1	1	1	1	1	1	1	0	1	0	0	0	1	1	0	1	3	6	2	11
3301	1	1	1	1	1	1	1	1	0	24	1	1	1	1	0		1	0	1	0	1	1	1	1	1	1	0	1	1	1	0	0	0	0	1	0	1	3	6	1	10
3302	0	1	1	1	1	1	1	1	1	2	2	1	1	1	0		7	0	1	0	1	0	0	0	0	0	0	0	0	0	0	0	1	1	0	0	1	1	0	2	3	1	1	1	1	1	1	1	1
3305	0	1	1	1	1	1	1	1	1	18	1	1	1	1	1	1	7	1	2	0	1	1	1	1	1	1	1	1	1	1	1	1	1	1	1	1	1	3	7	6	16
3306	0	1	1	1	1	1	1	1	1	1	1	2	1	1	1	1	7	0	1	0	1	0	0	0	0	0	0	0	0	0	0	0	0	0	0	0	1	1	0	0	1	1	1	1	1	1	1	1	0
3313	0	1	1	1	1	1	1	1	1	33	2	1	1	1	1	1	7	1	2	1	1	1	1	1	1	1	1	1	1	1	1	1	1	1	1	1	1	4	7	6	17
3339	0	1	1	1	1	1	1	1	0	3	1	2	1	1	1	1	1	0	1	0	0	0	0	0	0	0	0	0	0	0	0	0	1	1	0	0	1	0	0	2	2	1	1	1	1	1	1	1	1
3348	1	1	1	1	1	1	1	1	1	17	1	1	1	1	1	1	5	1	2	1	1	1	1	0	1	1	1	0	0	1	0	0	0	1	1	1	1	4	4	3	11
3354	0	1	1	1	1	1	1	1	1	24	1	1	1	1	1	1	4	0	1	0	1	1	0	1	1	0	1	1	0	1	0	0	1	1	0	0	1	2	5	2	9
3361	0	1	1	1	1	1	1	1	1	0	1	3	1	1	1	1	2	0	1	0	0	0	0	0	0	0	0	0	0	0	0	1	0	1	0	0	1	0	0	2	2	1	1	1	1	1	1	1	0
3370	0	1	1	1	1	1	1	1	1	8	1	4	1	1	1	1	5	0	1	0	1	1	0	0	0	0	0	0	0	0	0	0	1	1	1	0	1	2	0	3	5						1	1	1
3372	0	1	1	1	1	1	1	1	1	24	2	1	1	1	1	1	6	1	2	0	1	1	1	1	1	1	1	1	1	1	0	1	1	1	1	0	1	3	7	4	14
3374	0	1	1	1	1	1	1	1	1	7	1	1	1	1	1	1	7	0	1	0	1	1	0	1	0	0	0	0	0	0	0	0	1	1	1	0	1	2	1	3	6						1	1	1
3375	0	1	1	1	1	1	1	1	1	22	1	1	1	1	0		7	0	1	1	1	1	1	1	1	0	1	1	1	1	0	1	1	1	1	1	1	4	6	5	15
3381	0	1	1	1	1	1	1	1	1	20	1	2	1	1	1	1	7	1	2	0	1	1	1	1	1	1	1	1	1	1	0	0	1	1	1	1	1	3	7	4	14
3382	0	1	1	1	1	1	1	1	1	7	2	1	1	1	1	1	6	0	1	1	1	0	0	0	0	0	0	0	0	0	0	1	0	1	1	0	1	2	0	3	5						1	1	1
3384	0	1	1	1	1	1	1	1	1	20	1	1	1	1	1	1	1	0	1	0	1	1	1	0	1	0	1	1	0	1	0	1	1	1	1	1	1	3	4	5	12
3385	0	1	1	1	1	1	1	1	1	21	1	3	1	1	1	1	1	0	1	0	1	1	1	1	1	0	0	0	0	1	0	0	1	1	1	0	1	3	3	3	9
3394	0	1	1	1	1	1	1	1	1	29	1	2	1	1	1	1	5	0	1	0	1	1	1	0	1	0	1	1	0	1	0	0	1	1	1	0	1	3	4	3	10
3397	0	1	1	1	1	1	1	1	1	20	1	1	1	1	1	1	7	1	1	0	1	1	1	1	1	1	1	0	0	1	0	0	1	1	1	0	1	3	5	3	11
3412	1	1	1	1	1	1	1	1	1	17	2	2	1	1	0		5	0	1	0	1	1	1	0	1	0	1	0	0	1	0	0	1	1	1	0	1	3	3	3	9
3413	0	1	1	1	1	1	1	1	1	17	2	1	1	1	0		4	1	1	0	1	1	1	1	1	0	1	0	0	1	0	0	0	1	1	0	1	3	4	2	9
3414	0	1	1	1	1	1	1	1	1	12	2	1	1	1	1	1	5	0	1	0	1	1	0	1	1	0	1	0	0	1	0	0	1	1	1	0	1	2	4	3	9
3415	0	1	1	1	1	1	1	1	1	19	2	2	1	1	1	1	5	0	1	0	1	1	1	1	1	0	1	1	1	1	0	0	1	1	1	0	1	3	6	3	12
3421	0	1	1	1	1	1	1	1	1	3	2	2	1	1	0		5	0	1	0	0	0	0	0	0	0	0	0	0	0	0	0	1	1	0	0	1	0	0	2	2	1	1	1	1	1	1	0	0
3430	0	1	1	1	1	1	1	1	1	11	1	1	1	1	1	1	7	0	1	0	1	1	1	1	0	0	1	1	1	1	0	0	1	1	1	0	1	3	5	3	11						1	1	1
3436	0	1	1	1	1	1	1	1	1	14	2	2	1	1	1	1	7	1	2	0	1	1	0	1	1	0	1	1	1	1	0	0	1	1	1	0	1	2	6	3	11
3437	1	1	1	1	1	1	1	1	1	20	2	3	1	1	1	1	1	0	1	0	1	1	1	0	1	0	1	0	0	1	0	0	0	1	1	0	1	3	3	2	8
3438	0	1	1	1	1	1	1	1	1	25	2	1	1	1	0		7	0	1	0	1	1	1	1	1	0	1	0	1	1	0	0	0	1	1	1	1	3	5	3	11
3439	0	1	1	1	1	1	1	1	1	33	1	2	1	1	1	1	7	1	2	0	1	1	1	1	1	1	1	0	1	1	1	1	1	1	1	1	1	3	6	6	15
3440	0	1	1	1	1	1	1	1	1	9	2	2	1	1	1	1	7	1	2	0	1	1	1	1	0	0	1	1	1	0	0	0	1	1	1	0	1	3	4	3	10						1	1	1
3441	0	1	1	1	1	1	1	1	1	21	2	1	1	1	0		5	0	1	0	1	1	1	0	1	0	1	1	0	1	0	0	1	1	1	1	1	3	4	4	11
3443	1	1	1	1	1	1	1	1	1	14	2	1	1	1	1	1	2	0	1	1	1	1	1	1	1	0	1	0	0	1	1	1	1	1	1	0	1	4	4	5	13
3444	0	1	1	1	1	1	1	1	1	16	1	3	1	1	0		2	0	1	0	1	1	1	0	1	0	1	1	0	1	0	0	1	1	1	0	1	3	4	3	10
3445	1	1	1	1	1	1	1	1	1	17	2	1	1	1	1	1	7	0	1	0	1	1	1	1	1	1	1	1	1	1	0	0	1	1	1	0	1	3	7	3	13
3446	0	1	1	1	1	1	1	1	1	31	2	1	1	1	0		7	0	1	0	1	1	1	0	1	0	1	0	0	1	0	1	0	1	1	1	1	3	3	4	10
3459	0	1	1	1	1	1	1	1	1	18	1	1	1	1	0		4	0	1	0	1	0	1	0	0	0	1	1	0	0	0	0	0	0	1	0	1	2	2	1	5
3464	0	1	1	1	1	1	1	1	1	22	2	3	1	1	0		7	0	1	0	1	1	1	1	0	0	1	1	0	1	0	1	1	1	1	1	1	3	4	5	12
3468	0	1	1	1	1	1	1	1	1	0	1	2	1	1	0		7	0	1	0	0	0	0	0	0	0	0	0	0	0	0	0	1	1	0	0	1	0	0	2	2	1	1	1	1	1	1	1	0
3470	0	1	1	1	1	1	1	1	1	13	2	3	1	1	0		7	0	1	0	1	1	1	1	0	0	0	1	0	1	0	0	1	1	1	0	1	3	3	3	9
3471	1	1	1	1	1	1	1	1	1	16	1	1	1	1	1	1	4	0	1	0	1	1	1	1	1	1	1	1	1	1	0	0	1	1	1	0	1	3	7	3	13
3472	0	1	1	1	1	1	1	1	1	8	1	2	1	1	1	1	3	0	1	0	1	0	0	1	0	0	0	0	0	0	0	0	1	1	1	0	1	1	1	3	5						1	1	1
3474	0	1	1	1	1	1	1	1	1	10	2	1	1	1	1	1	5	0	1	0	1	1	0	0	0	0	1	1	1	0	0	0	1	1	1	0	1	2	3	3	8						1	1	1
3475	0	1	1	1	1	1	1	1	1	12	1	2	1	1	1	1	5	0	1	0	1	1	1	1	1	1	1	1	1	1	1	0	1	1	1	1	1	3	7	5	15
3477	0	1	1	1	1	1	1	1	0	8	1	3	1	1	1	1	1	0	1	0	0	1	1	0	0	0	0	0	0	1	0	0	0	1	1	0	1	2	1	2	5						1	1	1
3492	0	1	1	1	1	1	1	1	1	29	2	2	1	1	0		7	1	3	1	1	1	1	1	1	1	1	1	1	1	0	1	1	1	1	1	1	4	7	5	16
3497	0	1	1	1	1	1	1	1	1	22	1	2	1	1	0		7	0	1	0	1	1	1	0	1	0	1	1	0	0	0	0	0	0	1	0	1	3	3	1	7
3505	0	1	1	1	1	1	1	1	1	26	1	3	1	1	1	1	7	0	1	0	1	1	1	1	1	1	1	1	1	1	0	0	1	1	1	1	1	3	7	4	14
3508	0	1	1	1	1	1	1	1	1	8	2	1	1	1	1	1	5	0	1	0	1	1	1	1	0	0	0	1	0	1	0	1	1	1	1	0	1	3	3	4	10						1	1	1
3510	0	1	1	1	1	1	1	1	1	31	2	2	1	1	1	1	5	1	2	1	1	1	1	1	1	1	1	1	1	1	1	1	1	1	1	1	1	4	7	6	17
3523	0	1	1	1	1	1	1	1	1	29	2	1	1	1	1	1	2	0	1	0	1	1	1	1	1	0	1	1	1	1	0	1	1	1	1	1	1	3	6	5	14
3524	0	1	1	1	1	1	1	1	1	14	2	2	1	1	1	1	4	0	1	0	1	1	1	1	1	0	1	1	1	1	0	1	1	1	1	1	1	3	6	5	14
3527	0	1	1	1	1	1	1	1	1	7	2	3	1	1	0		7	0	1	0	1	0	0	1	0	0	0	0	0	0	0	0	1	1	1	0	1	1	1	3	5						1	1	1
3528	0	1	1	1	1	1	1	1	1	26	1	2	1	1	1	1	1	0	1	0	1	1	1	0	1	1	1	1	0	1	0	0	1	1	1	0	1	3	5	3	11
3531	0	1	1	1	1	1	1	1	1	2	1	2	1	1	0		2	0	1	0	0	0	0	0	0	0	0	0	0	0	0	0	1	1	0	0	1	0	0	2	2	1	1	1	1	1	1	1	1
3544	0	1	1	1	1	1	1	1	1	9	1	1	1	1	1	1	4	0	1	0	1	1	1	1	0	0	0	0	0	0	0	0	1	1	1	0	1	3	1	3	7						1	1	1
3549	0	1	1	1	1	1	1	1	1	14	1	2	1	1	1	1	7	1	2	0	1	1	1	0	1	0	1	1	1	1	0	1	1	1	1	0	1	3	5	4	12
3556	1	1	1	1	1	1	1	1	1	17	2	1	1	1	1	1	7	0	1	0	1	1	1	1	1	0	1	1	1	1	0	0	1	1	1	1	1	3	6	4	13
3565	0	1	1	1	1	1	1	1	1	2	1	1	1	1	1	1	7	0	1	0	0	0	0	0	0	1	0	0	0	0	1	1	1	1	0	0	1	0	1	4	5	1	1	1	1	1	1	1	1
3574	0	1	1	1	1	1	1	1	1	5	2	2	1	1	0		5	0	1	0	1	1	0	1	0	0	0	0	0	0	0	0	1	1	1	0	1	2	1	3	6	1	1	1	1	1	1	1	1
3586	0	1	1	1	1	1	1	1	1	2	2	1	1	1	0		7	0	1	0	0	0	0	0	0	0	0	0	0	0	0	0	0	0	0	0	1	0	0	0	0	1	1	1	1	1	1	1	1
3591	0	1	1	1	1	1	1	1	1	4	2	1	1	1	1	1	4	0	1	0	0	0	0	0	0	0	0	0	0	0	0	0	1	1	0	0	1	0	0	2	2	1	1	1	1	1	1	1	1
3594	1	1	1	1	1	1	1	1	1	29	2	2	1	1	0		4	0	1	0	1	1	1	0	1	0	1	1	1	1	0	0	0	1	1	1	1	3	5	3	11
3596	0	1	1	1	1	1	1	1	1	25	2	2	1	1	0		7	1	2	0	1	1	1	0	1	1	1	1	0	1	0	0	1	1	1	0	1	3	5	3	11
3598	0	1	1	1	1	1	1	1	1	26	1	2	1	1	0		4	0	1	1	1	1	1	0	1	0	1	1	1	1	0	1	0	1	1	0	1	4	5	3	12
3604	0	1	1	1	1	1	1	1	1	11	2	2	1	1	1	1	1	0	1	0	1	1	1	0	0	1	1	0	0	0	1	1	1	1	1	0	1	3	2	5	10						1	1	1
3615	0	1	1	1	1	1	1	1	1	19	1	2	1	1	1	1	7	1	2	0	1	1	1	1	1	0	1	1	1	1	0	0	1	1	1	1	1	3	6	4	13
3627	1	1	1	1	1	1	1	1	0	12	1	2	1	1	0		7	0	1	0	1	1	1	0	1	0	1	1	0	1	0	1	1	1	1	1	1	3	4	5	12
3628	0	1	1	1	1	1	1	1	0	27	1	1	1	1	0		5	0	1	0	1	1	1	0	1	0	1	1	0	1	0	1	1	1	1	1	1	3	4	5	12
3629	0	1	1	1	1	1	1	1	0	27	2	2	1	1	0		5	1	3	0	1	1	1	0	1	0	1	1	1	1	1	1	1	1	1	1	1	3	5	6	14
3631	0	1	1	1	1	1	1	1	1	24	2	2	1	1	0		1	1	2	0	1	1	1	1	1	1	1	1	1	1	1	1	1	1	1	1	1	3	7	6	16
3634	0	1	1	1	1	1	1	1	0	19	1	2	1	1	0		7	0	1	0	1	1	1	0	1	0	1	1	0	1	0	0	1	1	1	0	1	3	4	3	10
3638	0	1	1	1	1	1	1	1	1	14	1	3	1	1	1	1	5	0	1	0	1	1	1	1	1	0	1	0	0	1	0	0	1	1	1	0	1	3	4	3	10
3639	0	1	1	1	1	1	1	1	1	13	1	1	1	1	1	1	5	0	1	0	1	1	1	1	0	0	1	0	0	1	0	1	1	1	1	0	1	3	3	4	10
3641	0	1	1	1	1	1	1	1	0	16	1	2	1	1	1	1	4	0	1	0	1	1	1	1	1	0	1	1	1	1	0	1	1	1	1	1	1	3	6	5	14
3647	0	1	1	1	1	1	1	1	0	20	1	2	1	1	1	1	4	1	2	0	1	1	1	0	1	0	1	0	0	1	1	0	0	1	1	1	1	3	3	4	10
3667	0	1	1	1	1	1	1	1	0	20	1	3	1	1	1	1	7	1	2	0	1	1	1	0	1	1	1	0	1	1	1	1	1	1	1	1	1	3	5	6	14
3731	0	1	1	1	1	1	1	1	1	20	1	2	1	1	0		5	1	3	0	1	1	1	1	1	1	0	1	0	1	0	1	1	1	1	1	1	3	5	5	13
3744	0	1	1	1	1	1	1	1	0	32	1	1	1	1	1	1	4	0	1	0	1	1	1	1	1	1	0	1	0	1	1	1	0	1	1	1	1	3	5	5	13
3755	0	1	1	1	1	1	1	1	1	35	2	2	1	1	0		6	1	2	0	1	1	1	1	1	1	1	1	1	1	1	1	1	1	1	1	1	3	7	6	16
3767	0	1	1	1	1	1	1	1	1	24	2	2	1	1	0		7	0	1	0	1	1	1	1	1	1	0	1	1	1	1	1	1	1	1	1	1	3	6	6	15
3851	0	1	1	1	1	1	1	1	1	10	1	1	1	1	0		6	0	1	0	1	1	1	1	0	0	0	0	0	0	0	1	1	1	1	0	1	3	1	4	8						1	1	1
3859	0	1	1	1	1	1	1	1	0	1	2	1	1	1	0		5	0	1	0	1	0	0	0	0	0	0	0	0	0	0	0	1	1	1	0	1	1	0	3	4	1	1	1	1	1	1	1	1
3869	0	1	1	1	1	1	1	1	1	27	1	1	1	1	0		6	1	3	1	1	1	1	1	1	1	1	1	1	1	1	1	1	1	1	1	1	4	7	6	17
3992	0	1	1	1	1	1	1	1	1	24	2	2	1	1	0		6	1	3	0	1	1	1	1	1	1	1	1	1	1	1	1	1	1	1	1	1	3	7	6	16
4051	0	1	1	1	1	1	1	1	1	43	1	2	1	0	0		4	0	1	0	1	1	1	1	1	1	1	1	0	1	1	1	1	1	1	1	1	3	6	6	15
4065	0	1	1	1	1	1	1	1	1	6	1	1	1	0	0		3	0	1	1	1	1	1	1	0	0	0	0	0	0	1	1	1	1	1	0	1	4	1	5	10						1	1	1
4070	0	1	1	1	1	1	1	1	0	22	1	3	2	1	0		4	0	1	0	0	1	1	0	1	1	0	0	0	1	0	1	1	1	1	0	1	2	3	4	9
4081	0	1	1	1	1	1	1	1	0	22	1	3	1	1	0		4	1	2	0	1	1	1	1	1	0	0	0	0	1	0	0	1	1	1	0	1	3	3	3	9
4095	0	1	1	1	1	1	1	1	0	3	2	2	1	1	0		3	1	1	0	1	1	0	0	0	0	0	0	0	0	0	1	1	1	1	0	1	2	0	4	6	1	1	1	1	1	1	1	1
4096	0	1	1	1	1	1	1	1	0	7	2	1	1	1	0		6	0	1	1	1	1	1	1	0	0	0	0	0	0	1	1	1	1	1	0	1	4	1	5	10						1	1	1
4102	0	1	1	1	1	1	1	1	0	12	1	1	1	1	1	1	5	0	1	0	1	1	1	1	0	1	0	0	0	1	1	1	0	1	1	1	1	3	3	5	11
4104	0	1	1	1	1	1	1	1	0	11	1	1	2	0	0		5	0	1	1	1	1	1	1	0	1	0	0	0	1	0	1	1	1	1	0	1	4	3	4	11						1	1	1
4125	0	1	1	1	1	1	1	1	1	19	2	2	1	1	0		6	1	2	1	1	1	1	1	1	1	1	1	0	1	1	1	1	1	1	1	1	4	6	6	16
4141	0	1	1	1	1	1	1	1	0	5	2	1	1	1	0		6	0	1	0	1	1	0	1	0	0	0	0	0	0	1	1	1	1	1	0	1	2	1	5	8	1	1	1	1	1	1	1	1
4152	0	1	1	1	1	1	1	1	1	10	1	3	1	1	0		3	0	1	0	1	1	1	1	1	1	0	0	0	0	1	1	1	1	1	1	1	3	3	6	12						1	1	1
4157	0	1	1	1	1	1	1	1	1	18	2	2	1	1	0		4	1	2	0	1	1	1	0	0	1	0	1	1	1	1	1	1	1	1	0	1	3	4	5	12
4164	0	1	1	1	1	1	1	1	1	25	1	2	1	1	0		5	1	3	0	1	1	1	1	1	1	1	1	1	1	1	1	1	1	1	1	1	3	7	6	16
4169	0	1	1	1	1	1	1	1	1	25	1	1	1	1	0		5	0	1	0	1	1	1	1	1	1	1	1	1	1	0	1	1	1	1	1	1	3	7	5	15
4176	0	1	1	1	1	1	1	1	1	16	2	2	1	0	0		4	0	1	0	1	1	1	1	1	1	1	1	0	1	1	1	1	1	1	1	1	3	6	6	15
4195	0	1	1	1	1	1	1	1	1	21	1	3	1	1	0		5	0	1	0	1	1	1	1	1	1	0	1	0	1	0	1	1	1	1	1	1	3	5	5	13
4282	0	1	1	1	1	1	1	1	1	6	2	1	3	1	0		7	0	1	0	1	1	1	1	0	0	0	1	0	0	0	1	1	1	1	1	1	3	2	5	10						1	1	1
4293	0	1	1	1	1	1	1	1	1	5	2	2	1	1	0		4	1	3	0	1	1	1	1	1	0	0	0	0	0	1	1	1	1	1	1	1	3	2	6	11	1	1	1	1	1	1	1	1
4307	0	1	1	1	1	1	1	1	1	28	1	2	1	1	0		5	1	3	1	1	1	1	1	1	1	1	1	0	1	1	1	0	1	1	0	1	4	6	4	14
4309	0	1	1	1	1	1	1	1	1	5	1	1	1	1	0		4	0	1	0	1	1	0	1	0	0	0	0	0	0	0	0	1	1	1	0	1	2	1	3	6	1	1	1	1	1	1	1	1
4322	0	1	1	1	1	1	1	1	1	17	2	1	1	1	0		5	0	1	0	1	1	1	1	1	1	1	1	0	1	0	0	1	1	1	1	1	3	6	4	13
4331	0	1	1	1	1	1	1	1	1	10	1	2	1	1	0		6	1	1	0	1	1	1	1	1	1	0	1	0	1	1	1	1	1	1	1	1	3	5	6	14						1	1	1
4332	0	1	1	1	1	1	1	1	1	31	1	2	1	1	0		4	1	2	0	1	1	1	1	1	1	1	1	1	1	1	1	1	1	1	1	1	3	7	6	16
4354	0	1	1	1	1	1	1	1	1	5	2	1	1	1	0		4	0	1	0	1	1	0	1	0	0	0	0	0	0	0	0	1	1	1	1	1	2	1	4	7	1	1	1	1	1	1	1	1
4355	0	1	1	1	1	1	1	1	1	24	2	3	1	0	0		6	0	1	0	1	1	1	1	1	1	1	1	1	1	1	1	1	1	1	1	1	3	7	6	16
4372	0	1	1	1	1	1	1	1	1	5	1	1	4	1	0		6	0	1	0	1	1	0	1	0	1	0	1	0	0	0	0	1	1	1	1	1	2	3	4	9	1	1	1	1	1	1	1	1
4396	0	1	1	1	1	1	1	1	1	19	1	2	1	1	0		2	0	1	0	1	1	1	1	1	1	1	1	0	1	0	1	1	1	1	1	1	3	6	5	14
4402	0	1	1	1	1	1	1	1	1	21	2	2	1	1	0		5	1	2	0	1	1	1	1	1	1	1	1	0	1	0	1	1	1	1	0	1	3	6	4	13
4410	0	1	1	1	1	1	1	1	1	25	1	6	1	0	0		1	0	1	1	1	1	1	1	1	0	1	1	0	1	0	1	0	0	1	0	1	4	5	2	11
4425	0	1	1	1	1	1	1	1	1	15	2	1	3	1	0		6	0	1	0	1	1	1	1	1	0	0	1	0	1	1	1	1	1	1	1	1	3	4	6	13
4428	0	1	1	1	1	1	1	1	1	24	1	3	1	0	0		4	0	1	0	1	1	1	0	1	1	1	1	0	1	1	1	1	1	1	1	1	3	5	6	14
4439	0	1	1	1	1	1	1	1	1	10	2	3	1	1	0		4	1	1	0	1	1	1	1	1	1	1	1	1	1	0	1	1	1	1	1	1	3	7	5	15						1	1	1
4445	0	1	1	1	1	1	1	1	1	31	2	1	1	1	0		4	1	3	0	1	1	0	1	1	1	1	1	1	1	1	1	1	1	1	1	1	2	7	6	15
4447	0	1	1	1	1	1	1	1	0	17	1	2	1	1	0		3	0	1	0	1	1	1	1	1	1	1	1	1	1	0	1	1	1	1	0	1	3	7	4	14
4448	0	1	1	1	1	1	1	1	1	10	2	2	1	1	0		4	0	1	0	0	1	1	0	0	1	0	1	0	1	0	0	1	1	1	0	1	2	3	3	8						1	1	1
4465	0	1	1	1	1	1	1	1	1	10	2	3	1	1	1	1	4	1	2	0	1	1	1	1	0	0	0	1	0	1	0	1	1	1	1	0	1	3	3	4	10						1	1	1
4476	0	1	1	1	1	1	1	1	1	13	2	1	1	1	0		6	0	1	1	1	1	1	1	0	0	0	1	0	1	0	1	1	1	1	0	1	4	3	4	11
4487	0	1	1	1	1	1	1	1	1	12	2	1	1	1	0		4	0	1	0	1	1	1	1	1	1	0	1	1	1	0	1	1	1	1	0	1	3	6	4	13
4497	0	1	1	1	1	1	1	1	1	10	1	2	1	1	0		6	1	2	0	1	1	1	1	0	1	0	1	0	1	1	1	1	1	1	0	1	3	4	5	12						1	1	1
4510	0	1	1	1	1	1	1	1	1	30	2	2	1	0	0		4	0	1	0	1	1	1	1	1	1	1	1	1	1	1	1	1	0	1	1	1	3	7	5	15
4519	0	1	1	1	1	1	1	1	0	24	1	2	1	1	0		1	0	1	0	1	1	1	1	0	1	1	1	0	1	0	1	1	1	1	1	1	3	5	5	13
4524	0	1	1	1	1	1	1	1	1	30	2	2	1	1	1	1	4	1	3	0	1	1	1	1	1	1	1	1	1	1	1	1	1	1	1	1	1	3	7	6	16
4528	0	1	1	1	1	1	1	1	1	20	1	2	1	1	0		4	0	1	1	1	1	1	1	1	1	0	1	1	1	0	0	1	1	1	0	1	4	6	3	13
4568	0	1	1	1	1	1	1	1	1	36	2	2	1	1	0		6	1	2	0	1	1	1	1	1	1	1	1	1	1	0	0	0	1	1	0	1	3	7	2	12
4572	0	1	1	1	1	1	1	1	0	5	1	2	1	1	1	1	1	0	2	0	1	1	1	1	0	1	0	0	0	0	1	1	1	1	1	0	1	3	2	5	10	1	1	1	1	1	1	1	1
4582	0	1	1	1	1	1	1	1	1	18	2	1	1	1	1	1	6	1	3	0	1	1	1	1	1	1	1	1	1	1	1	0	0	1	1	0	1	3	7	3	13
4604	0	1	1	1	1	1	1	1	0	5	1	2	1	1	1	1	1	1	2	0	1	1	1	1	0	0	0	1	0	0	0	0	1	1	1	0	1	3	2	3	8	1	1	1	1	1	1	1	1
4610	0	1	1	1	1	1	1	1	1	4	1	1	1	1	0		6	0	1	0	1	1	0	1	0	0	0	0	0	0	0	0	1	1	1	0	1	2	1	3	6	1	1	1	1	1	1	1	1
4618	0	1	1	1	1	1	1	1	1	20	1	2	1	0	0		6	0	1	0	1	1	1	1	1	1	1	1	1	1	1	1	1	1	1	1	1	3	7	6	16
4631	0	1	1	1	1	1	1	1	0	12	2	2	1	1	0		6	0	1	0	1	1	1	1	1	1	1	1	0	1	1	1	1	1	1	0	1	3	6	5	14
4643	0	1	1	1	1	1	1	1	1	24	1	1	1	1	1	1	4	1	3	0	1	1	1	1	1	1	1	1	1	1	1	1	1	1	1	1	1	3	7	6	16
4653	0	1	1	1	1	1	1	1	1	1	2	4	1	1	0		6	0	1	0	1	0	0	0	0	0	0	0	0	0	1	1	1	1	1	0	1	1	0	5	6	1	0	0	0	0	0
4660	0	1	1	1	1	1	1	1	1	13	2	1	1	1	0		4	0	1	0	1	1	1	1	1	1	0	1	0	1	0	1	0	1	1	0	1	3	5	3	11
4662	0	1	1	1	1	1	1	1	1	12	1	2	1	1	0		5	1	2	0	1	1	1	1	1	0	1	1	0	1	0	1	0	1	1	1	1	3	5	4	12
4669	0	1	1	1	1	1	1	1	0	2	2	1	1	1	0		5	0	1	0	1	0	0	0	0	0	0	0	0	0	0	1	1	1	0	0	1	1	0	3	4	1	1	0	0	1	1	0	0
4680	0	1	1	1	1	1	1	1	1	6	1	1	1	1	0		4	0	1	0	1	1	1	1	0	0	0	0	0	1	0	1	1	1	1	1	1	3	2	5	10						1	1	1
4686	0	1	1	1	1	1	1	1	1	16	1	2	1	1	0		5	1	3	0	1	1	1	1	1	1	0	1	1	1	0	1	1	1	1	0	1	3	6	4	13
4725	0	1	1	1	1	1	1	1	1	31	1	3	1	0	0		5	1	2	0	1	1	1	1	1	1	1	1	1	1	1	1	1	1	1	1	1	3	7	6	16
4751	1	1	1	1	1	1	1	1	1	25	1	2	1	1	0		4	0	1	0	1	1	1	1	1	1	1	1	1	1	0	1	0	0	1	1	1	3	7	3	13
4773	0	1	1	1	1	1	1	1	1	0	1	2	2	1	0		3	0	1	0	0	0	0	0	0	0	0	0	0	0	0	1	1	1	0	0	1	0	0	3	3	1	1	0	0	1	0	0	0
4782	0	1	1	1	1	1	1	1	1	0	1	1	3	1	0		6	0	1	0	1	0	0	0	0	0	0	0	0	0	0	1	1	1	1	0	1	1	0	4	5	1	1	0	0	1	1	0	0
4801	0	1	1	1	1	1	1	1	1	25	2	2	1	1	0		4	0	1	0	1	0	1	1	1	1	1	1	0	0	0	1	0	0	1	1	1	2	5	3	10
4806	0	1	1	1	1	1	1	1	1	28	1	1	1	1	0		6	1	2	0	1	1	1	1	1	1	0	1	0	1	0	1	1	1	1	0	1	3	5	4	12
4825	0	1	1	1	1	1	1	1	1	6	2	2	1	0	0		5	0	1	0	1	1	1	1	0	0	0	0	0	0	0	1	1	1	1	0	1	3	1	4	8						1	1	0
4827	0	1	1	1	1	1	1	1	1	27	1	2	1	1	0		4	0	1	0	1	1	1	1	1	1	0	1	1	1	1	1	0	0	1	1	1	3	6	4	13
4834	0	1	1	1	1	1	1	1	1	22	2	4	1	1	0		6	1	2	0	1	1	1	1	1	1	1	1	1	1	0	1	1	1	1	0	1	3	7	4	14
4862	0	1	1	1	1	1	1	1	1	6	1	1	1	1	0		5	0	1	0	1	1	0	1	0	0	0	0	0	0	0	1	1	1	1	0	1	2	1	4	7						1	1	1
4868	0	1	1	1	1	1	1	1	0	29	1	2	1	1	0		4	1	2	0	1	0	1	1	1	1	1	1	0	0	0	1	0	0	1	1	1	2	5	3	10
4875	0	1	1	1	1	1	1	1	1	5	2	1	1	1	0		6	0	1	0	1	1	0	1	0	1	0	0	0	0	0	1	1	1	1	0	1	2	2	4	8	1	1	1	1	1	1	1	1
4882	0	1	1	1	1	1	1	1	1	7	2	1	2	1	0		1	0	1	0	1	1	1	1	1	1	0	1	0	0	0	1	1	1	1	0	1	3	4	4	11						1	1	1
4905	0	1	1	1	1	1	1	1	1	22	1	4	1	0	0		1	0	1	0	1	1	1	1	1	0	0	1	0	1	0	1	0	0	1	1	1	3	4	3	10
4915	0	1	1	1	1	1	1	1	1	4	1	1	1	0	0		4	0	1	0	1	1	1	1	0	0	0	0	0	0	0	1	1	1	1	0	1	3	1	4	8	1	1	1	1	1	1	0	1
4927	0	1	1	1	1	1	1	1	1	2	1	1	1	1	0		4	0	1	0	1	1	0	0	0	0	0	0	0	0	0	1	0	1	1	0	1	2	0	3	5	1	0	0	0	0	0
4936	0	1	1	1	1	1	1	1	1	4	2	2	1	1	0		1	0	1	0	1	1	1	1	0	0	0	0	0	0	0	1	1	1	1	0	1	3	1	4	8	1	1	1	1	1	1	1	1
4938	0	1	1	1	1	1	1	1	1	1	2	2	1	1	1	1	6	0	1	0	1	1	0	0	0	0	0	0	0	0	0	1	1	1	0	0	1	2	0	3	5	1	1	0	0	0	1	0	0
4957	0	1	1	1	1	1	1	1	1	17	1	2	1	1	0		3	1	2	0	1	1	1	1	1	1	1	1	1	1	1	1	1	1	1	0	1	3	7	5	15
4976	0	1	1	1	1	1	1	1	1	4	2	1	1	1	0		5	0	1	0	1	1	0	1	0	1	0	0	0	0	0	1	1	1	1	0	1	2	2	4	8	1	1	1	1	1	1	1	1
4977	0	1	1	1	1	1	1	1	1	11	1	3	1	1	0		4	1	1	0	1	1	1	1	1	1	1	1	0	1	1	1	1	1	1	1	1	3	6	6	15						1	1	1
5045	0	1	1	1	1	1	1	1	1	12	2	2	1	1	0		5	0	1	1	1	1	1	1	1	1	0	1	0	1	0	1	1	1	1	0	1	4	5	4	13
5063	0	1	1	1	1	1	1	1	1	17	2	1	1	1	0		1	0	1	0	1	1	1	1	1	1	0	1	0	1	0	1	1	1	1	0	1	3	5	4	12
5081	0	1	1	1	1	1	1	1	1	20	2	1	1	1	0		1	0	1	1	1	1	1	1	1	1	0	1	0	1	0	1	0	1	1	0	1	4	5	3	12
5088	0	1	1	1	1	1	1	1	1	1	2	1	1	1	0		6	0	1	0	1	1	0	1	0	0	0	0	0	0	0	1	1	1	0	0	1	2	1	3	6	1	1	0	0	0	0	0
5095	0	1	1	1	1	1	1	1	1	6	1	2	1	0	0		3	0	1	1	1	1	1	1	0	0	0	0	0	0	0	1	1	1	1	0	1	4	1	4	9						1	1	1
5107	0	1	1	1	1	1	1	1	1	2	1	3	1	1	1	1	4	1	2	0	1	1	0	1	0	0	0	0	0	0	1	1	1	1	0	0	1	2	1	4	7	1	1	1	1	1	1	0	0
5120	0	1	1	1	1	1	1	1	1	17	1	2	1	1	0		5	0	1	0	1	1	1	1	1	1	0	1	1	1	0	1	1	1	1	0	1	3	6	4	13
5122	0	1	1	1	1	1	1	1	1	1	2	3	1	1	0		4	0	1	0	1	1	0	0	0	0	0	0	0	0	0	1	1	1	0	0	1	2	0	3	5	1	1	0	0	0	0	0
5133	0	1	1	1	1	1	1	1	1	0	2	2	2	1	0		6	1	2	0	0	1	0	0	0	0	0	0	0	0	0	1	1	1	0	0	1	1	0	3	4	1	0	0	0	0	0
5139	1	1	1	1	1	1	1	1	1	14	1	2	1	1	0		5	1	2	0	1	1	1	1	1	1	0	1	1	1	0	1	1	1	1	1	1	3	6	5	14
5143	0	1	1	1	1	1	1	1	1	24	2	1	1	1	1	1	3	0	1	0	1	1	1	1	1	1	1	1	1	1	0	0	0	1	1	0	1	3	7	2	12
5147	0	1	1	1	1	1	1	1	1	18	1	1	1	1	0		4	0	1	0	1	1	1	1	1	1	0	1	1	1	0	0	1	1	1	0	1	3	6	3	12
5156	0	1	1	1	1	1	1	1	1	30	2	2	1	1	0		4	1	3	0	1	0	1	1	1	1	1	1	1	1	0	1	0	0	1	1	1	2	7	3	12
5158	0	1	1	1	1	1	1	1	1	10	2	2	1	1	0		4	0	1	0	1	1	1	1	1	1	1	1	1	0	0	0	1	1	1	0	1	3	6	3	12						1	1	1
5164	0	1	1	1	1	1	1	1	1	17	1	1	1	1	0		4	0	1	0	1	1	1	0	1	1	0	1	1	1	0	1	1	1	1	0	1	3	5	4	12
5165	0	1	1	1	1	1	1	1	1	30	1	3	1	1	0		5	0	1	0	1	1	1	1	1	1	1	1	1	1	0	0	0	1	1	1	1	3	7	3	13
5173	0	1	1	1	1	1	1	1	1	9	1	3	1	1	0		1	0	1	0	1	1	1	1	0	0	0	0	0	0	0	1	1	1	1	0	1	3	1	4	8						1	1	1
5177	0	1	1	1	1	1	1	1	1	28	1	2	1	1	0		6	1	3	0	1	0	1	1	1	1	0	1	0	1	1	1	0	0	1	1	1	2	5	4	11
5198	0	1	1	1	1	1	1	1	1	1	1	1	1	1	0		4	0	1	0	0	0	0	0	0	0	0	0	0	0	0	1	1	1	1	0	1	0	0	4	4	1	1	0	0	0	0	0
5207	1	1	1	1	1	1	1	1	1	5	1	4	1	1	0		1	0	1	0	1	1	1	1	0	1	0	0	0	0	0	1	1	1	1	0	1	3	2	4	9	1	1	1	1	0	1	0	1
5211	0	1	1	1	1	1	1	1	1	2	2	1	1	1	0		6	0	1	0	0	0	0	0	0	0	0	0	0	0	0	1	1	1	1	0	1	0	0	4	4	1	1	1	1	1	1	0	0
5213	1	1	1	1	1	1	1	1	1	12	1	2	1	1	0		4	0	1	0	1	1	1	1	0	0	0	1	0	1	0	1	0	0	1	0	1	3	3	2	8
5214	0	1	1	1	1	1	1	1	1	33	2	2	1	1	0		5	0	1	0	1	0	1	1	1	1	1	1	1	1	1	1	0	0	1	1	1	2	7	4	13
5217	1	1	1	1	1	1	1	1	1	25	2	2	1	1	0		3	0	1	1	1	1	1	1	1	1	0	1	1	1	0	1	0	1	1	1	1	4	6	4	14
5228	0	1	1	1	1	1	1	1	1	12	1	2	1	1	0		4	0	1	0	1	1	1	1	1	0	0	0	0	0	1	1	1	1	1	1	1	3	2	6	11
5244	0	1	1	1	1	1	1	1	1	31	2	3	2	1	0		5	0	1	0	1	1	1	1	1	1	1	1	0	1	1	0	1	1	1	1	1	3	6	5	14
5250	0	1	1	1	1	1	1	1	1	11	2	2	1	1	0		5	1	2	0	1	1	1	1	0	0	0	0	0	0	0	1	1	1	1	0	1	3	1	4	8						1	1	1
5256	0	1	1	1	1	1	1	1	1	20	1	1	1	1	0		4	0	1	0	1	1	1	1	1	1	0	1	0	1	0	0	0	1	1	0	1	3	5	2	10
5260	0	1	1	1	1	1	1	1	1	30	2	1	1	1	0		6	1	2	0	1	0	1	1	1	1	1	1	0	1	1	0	0	0	1	1	1	2	6	3	11
5265	0	1	1	1	1	1	1	1	1	34	2	2	1	1	0		4	1	2	1	1	1	1	1	1	1	1	1	0	1	1	1	0	0	1	1	1	4	6	4	14
5266	0	1	1	1	1	1	1	1	1	15	2	2	1	1	0		5	1	3	0	1	1	1	1	1	1	0	1	0	1	1	1	0	1	1	1	1	3	5	5	13
5269	0	1	1	1	1	1	1	1	1	13	1	1	1	1	0		4	0	1	0	1	1	1	1	1	0	0	1	1	0	0	0	1	1	1	1	1	3	4	4	11
5273	0	1	1	1	1	1	1	1	1	16	2	1	1	0	0		6	0	1	0	1	1	1	1	1	0	0	1	1	1	1	1	0	0	1	0	1	3	5	3	11
5274	0	1	1	1	1	1	1	1	1	13	2	1	1	0	0		4	0	1	1	0	1	1	1	1	1	0	1	1	1	0	1	1	1	1	0	1	3	6	4	13
5278	0	1	1	1	1	1	1	1	1	3	1	1	2	1	0		5	0	1	0	1	0	0	1	0	0	0	0	0	0	0	0	0	1	0	0	1	1	1	1	3	1	1	1	1	1	1	0	1
5283	0	1	1	1	1	1	1	1	1	18	2	2	1	1	0		4	0	1	0	1	1	1	1	0	0	0	1	1	1	0	1	1	1	1	1	1	3	4	5	12
5350	0	1	1	1	1	1	1	1	1	16	2	1	1	0	0		6	0	1	0	1	1	1	1	1	1	0	1	0	1	0	1	1	1	1	1	1	3	5	5	13
5351	1	1	1	1	1	1	1	1	1	12	2	1	1	1	1	1	5	0	1	0	1	1	1	1	0	0	0	0	0	0	0	0	1	1	1	1	1	3	1	4	8
5362	0	1	1	1	1	1	1	1	1	14	2	1	1	0	0		4	0	1	0	1	0	1	0	0	1	0	0	0	1	0	0	0	0	1	0	1	2	2	1	5
5387	0	1	1	1	1	1	1	1	1	11	2	1	1	1	0		5	0	1	0	1	1	1	1	1	0	0	0	0	0	0	1	1	1	1	0	1	3	2	4	9						1	1	1
5425	0	1	1	1	1	1	1	1	1	6	2	1	1	0	0		6	0	1	0	1	1	1	0	0	0	0	0	0	0	1	1	1	1	1	0	1	3	0	5	8						1	1	1
5453	0	1	1	1	1	1	1	1	1	32	2	3	1	0	0		1	0	1	0	1	1	1	1	1	1	1	1	0	1	0	1	0	1	1	0	1	3	6	3	12
5459	0	1	1	1	1	1	1	1	1	14	2	1	1	1	0		3	0	1	0	1	1	1	1	1	1	1	1	1	1	0	0	1	1	1	0	1	3	7	3	13
5464	1	1	1	1	1	1	1	1	1	23	1	1	1	0	0		1	1	2	0	1	1	1	1	1	1	1	1	0	1	0	1	1	1	1	1	1	3	6	5	14
5470	0	1	1	1	1	1	1	1	1	27	1	3	1	1	0		6	1	2	0	1	1	1	1	1	0	0	1	1	1	1	1	1	1	1	1	1	3	5	6	14
5474	0	1	1	1	1	1	1	1	1	2	1	2	1	1	0		6	0	1	0	1	0	0	0	0	0	0	0	0	0	1	1	1	1	0	0	1	1	0	4	5	1	0	0	0	0	1	0	0
5490	0	1	1	1	1	1	1	1	1	24	1	2	1	0	0		6	0	1	0	1	1	1	1	1	1	1	1	0	1	0	1	1	1	1	0	1	3	6	4	13
5502	0	1	1	1	1	1	1	1	1	24	2	2	1	1	0		5	1	3	0	1	0	1	1	1	1	1	1	0	1	1	1	0	0	1	0	1	2	6	3	11
5504	0	1	1	1	1	1	1	1	1	5	2	2	1	1	1	1	3	0	1	0	1	1	1	1	1	1	0	0	0	0	1	1	1	1	1	1	1	3	3	6	12	1	1	1	1	1	1	1	1
5506	0	1	1	1	1	1	1	1	1	0	1	1	1	1	0		5	0	1	0	0	0	0	0	0	0	0	0	0	0	1	1	1	1	0	0	1	0	0	4	4	1	0	0	0	0	1	0	0
5514	0	1	1	1	1	1	1	1	1	6	1	2	1	0	0		6	1	3	0	1	1	0	1	1	1	0	0	0	0	0	0	1	1	1	0	1	2	3	3	8						1	1	1
5524	0	1	1	1	1	1	1	1	1	34	1	2	1	1	0		5	1	3	0	1	1	1	1	1	1	1	1	1	1	0	0	0	1	1	1	1	3	7	3	13
5526	1	1	1	1	1	1	1	1	1	12	1	2	1	0	0		5	1	3	1	1	1	1	1	1	0	0	0	0	1	1	1	0	1	1	1	1	4	3	5	12
5539	0	1	1	1	1	1	1	1	1	14	1	3	1	0	0		6	0	1	0	0	1	1	1	1	1	0	1	1	1	1	0	1	1	1	0	1	2	6	4	12
5540	0	1	1	1	1	1	1	1	1	10	1	1	1	1	0		5	1	2	0	1	1	1	1	1	1	0	0	0	0	0	1	1	1	1	0	1	3	3	4	10						1	1	1
5544	0	1	1	1	1	1	1	1	1	23	1	2	1	0	0		5	0	1	1	1	1	1	1	1	1	1	1	1	1	0	1	1	1	0	0	1	4	7	3	14
5552	0	1	1	1	1	1	1	1	1	29	1	1	1	0	0		5	0	1	0	1	1	1	1	1	1	1	1	1	1	0	0	0	1	1	1	1	3	7	3	13
5567	0	1	1	1	1	1	1	1	1	23	1	4	2	0	0		2	0	1	0	1	1	1	1	1	1	1	1	1	1	0	0	0	1	1	1	1	3	7	3	13
5604	0	1	1	1	1	1	1	1	1	9	1	1	1	1	0		5	0	1	0	1	1	0	1	0	1	0	0	1	1	0	1	1	1	1	0	1	2	4	4	10						1	1	1
5619	0	1	1	1	1	1	1	1	1	13	2	2	1	0	0		3	0	1	0	1	1	1	1	1	1	0	0	0	0	0	0	0	1	1	0	1	3	3	2	8
5622	0	1	1	1	1	1	1	1	1	7	1	1	1	1	0		3	0	1	0	1	1	1	0	0	0	0	0	0	0	0	1	1	1	1	0	1	3	0	4	7						1	1	1
5624	0	1	1	1	1	1	1	1	1	19	2	2	1	1	0		5	0	1	0	1	1	1	1	1	1	1	1	1	1	0	0	0	1	1	1	1	3	7	3	13
5632	0	1	1	1	1	1	1	1	1	3	1	1	1	1	1	1	6	0	1	0	1	0	0	1	0	1	0	0	0	0	0	1	1	1	1	0	1	1	2	4	7	1	1	1	1	1	1	1	1
5648	1	1	1	1	1	1	1	1	1	19	2	1	1	1	0		6	0	1	0	1	1	1	1	0	0	0	1	1	1	0	1	0	1	1	1	1	3	4	4	11
5653	0	1	1	1	1	1	1	1	1	28	2	1	1	1	0		6	0	1	0	1	1	1	1	1	1	1	1	1	1	1	1	0	0	1	1	1	3	7	4	14
5665	0	1	1	1	1	1	1	1	1	25	1	3	1	1	0		4	0	1	0	1	1	1	1	1	1	1	1	1	1	1	0	0	1	1	1	1	3	7	4	14
5676	0	1	1	1	1	1	1	1	1	18	1	2	1	1	0		6	0	1	0	1	1	1	1	1	1	1	1	1	1	1	0	1	1	1	1	1	3	7	5	15
5699	0	1	1	1	1	1	1	1	1	10	1	1	1	1	0		6	0	1	0	1	1	1	1	1	1	1	1	0	0	0	0	0	1	1	0	1	3	5	2	10						1	1	1
5709	0	1	1	1	1	1	1	1	1	20	1	2	1	0	0		4	0	1	0	1	1	1	1	1	0	0	0	0	1	0	1	0	1	1	1	1	3	3	4	10
5729	0	1	1	1	1	1	1	1	1	13	1	3	1	1	1	1		0	1	0	1	1	1	1	1	1	1	1	1	1	1	1	1	1	1	1	1	3	7	6	16
5743	0	1	1	1	1	1	1	1	1	11	1	1	1	0	0		4	0	1	0	1	1	1	1	1	1	1	1	0	1	0	1	1	1	1	1	1	3	6	5	14						1	1	1
5749	0	1	1	1	1	1	1	1	1	31	1	2	1	1	0		5	1	2	1	1	1	1	1	1	1	1	1	1	1	1	1	1	1	1	1	1	4	7	6	17
5753	0	1	1	1	1	1	1	1	1	26	2	1	1	1	1	1	5	0	1	0	1	1	1	1	1	1	1	1	1	1	1	1	1	1	1	1	1	3	7	6	16
5754	0	1	1	1	1	1	1	1	1	3	2	2	1	1	0		5	1	2	0	1	0	0	0	0	0	0	0	0	0	0	1	1	1	0	0	1	1	0	3	4	1	1	1	1	1	1	0	0
5797	0	1	1	1	1	1	1	1	1	7	1	2	1	0	0		6	1	2	0	1	1	0	1	0	0	0	0	0	0	1	1	1	1	1	0	1	2	1	5	8						1	1	1
5801	0	1	1	1	1	1	1	1	1	1	1	1	2	0	0		6	0	1	0	1	0	0	0	0	0	0	0	0	0	0	0	0	0	0	0	1	1	0	0	1	1	0	0	0	0	0
5813	0	1	1	1	1	1	1	1	1	34	1	1	1	1	0		4	1	2	0	1	1	1	1	1	1	1	0	1	1	1	0	0	1	1	0	1	3	6	3	12
5816	0	1	1	1	1	1	1	1	1	30	2	3	2	1	0		6	1	1	0	1	1	1	1	1	1	1	1	1	1	0	1	1	1	1	1	1	3	7	5	15
5818	0	1	1	1	1	1	1	1	1	14	2	1	1	1	0		6	0	1	0	1	1	1	1	1	1	0	1	0	1	0	1	0	1	1	1	1	3	5	4	12
5851	0	1	1	1	1	1	1	1	1	2	1	2	1	1	0		5	0	2	0	1	1	0	1	0	0	0	0	0	0	0	1	0	1	1	0	1	2	1	3	6	1	0	0	0	0	0
5857	0	1	1	1	1	1	1	1	1	4	2	2	1	1	0		3	0	1	0	1	1	0	1	0	0	0	0	0	0	0	1	1	1	1	0	1	2	1	4	7	1	1	1	1	1	1	1	1
5868	0	1	1	1	1	1	1	1	1	4	1	2	1	1	0		1	0	1	0	0	0	0	1	0	0	0	0	0	0	0	0	1	1	1	0	1	0	1	3	4	1	1	1	1	1	1	1	1
5869	0	1	1	1	1	1	1	1	1	1	2	2	1	1	0		1	0	1	0	1	1	0	1	0	0	0	0	0	0	0	1	1	1	1	0	1	2	1	4	7	1	1	0	0	0	0	0
5870	0	1	1	1	1	1	1	1	1	11	1	2	1	1	0		1	0	1	0	1	1	1	1	1	1	0	1	1	1	0	1	0	1	1	0	1	3	6	3	12						1	1	1
5871	0	1	1	1	1	1	1	1	1	1	1	1	1	1	0		5	0	1	0	1	1	1	0	0	0	0	0	0	0	0	1	1	1	1	1	1	3	0	5	8	1	1	1	0	0	0	0	0
5886	0	1	1	1	1	1	1	1	1	35	2	1	1	1	1	1	6	1	2	0	1	1	1	1	1	1	1	1	1	1	1	1	0	1	1	1	1	3	7	5	15
5889	0	1	1	1	1	1	1	1	1	12	2	3	1	1	0		6	1	3	0	1	1	1	1	1	0	0	0	0	0	0	0	1	1	1	0	1	3	2	3	8
5890	0	1	1	1	1	1	1	1	1	10	1	2	1	1	0		4	0	1	0	1	1	1	0	1	1	0	1	0	0	0	1	1	0	1	0	1	3	3	3	9						0	1	1
5906	0	1	1	1	1	1	1	1	1	30	1	4	1	1	0		1	0	1	0	1	1	1	1	1	1	1	1	1	1	0	1	1	1	1	1	1	3	7	5	15
5912	0	1	1	1	1	1	1	1	1	18	1	2	1	1	1	1	5	1	2	0	1	1	1	1	0	0	0	0	0	1	1	1	1	1	1	1	1	3	2	6	11
5916	0	1	1	1	1	1	1	1	1	23	1	3	1	1	0		4	0	1	0	1	1	1	1	0	0	0	1	0	0	0	1	0	1	0	1	1	3	2	3	8
5920	0	1	1	1	1	1	1	1	1	11	2	2	1	1	0		5	1	3	1	1	1	1	1	0	0	0	0	0	0	1	1	0	1	1	0	1	4	1	4	9						1	1	1
5939	0	1	1	1	1	1	1	1	1	16	2	3	1	1	0		4	0	1	0	1	1	1	1	0	1	0	1	0	1	0	1	0	1	1	0	1	3	4	3	10
5942	0	1	1	1	1	1	1	1	1	16	1	1	1	1	0		6	1	2	0	1	1	1	1	1	1	0	1	1	1	1	0	1	1	1	0	1	3	6	4	13
5955	0	1	1	1	1	1	1	1	1	18	1	2	1	1	0		6	1	3	0	1	1	1	1	1	1	0	1	0	0	1	1	0	1	1	1	1	3	4	5	12
5962	0	1	1	1	1	1	1	1	1	8	2	3	1	1	1	1	3	1	2	1	1	1	1	1	1	1	0	1	0	0	1	1	1	1	1	0	1	4	4	5	13						1	1	1
5970	0	1	1	1	1	1	1	1	1	26	2	2	1	1	0		4	0	3	0	1	1	1	0	1	1	0	0	0	1	1	1	1	1	1	1	1	3	3	6	12
5987	0	1	1	1	1	1	1	1	1	23	2	1	1	1	0		6	0	1	0	1	1	1	1	1	1	1	1	1	1	0	1	0	1	1	1	1	3	7	4	14
5989	0	1	1	1	1	1	1	1	1	24	1	3	1	1	0		4	0	1	0	1	1	1	1	1	1	1	1	1	1	0	1	1	1	1	1	1	3	7	5	15
5994	0	1	1	1	1	1	1	1	1	9	2	1	1	1	0		1	0	1	0	1	1	1	1	1	1	1	1	1	1	0	0	0	1	1	0	1	3	7	2	12						1	1	1
6003	0	1	1	1	1	1	1	1	1	6	2	1	1	0	0		6	0	1	0	1	1	0	0	0	0	0	1	0	1	0	1	1	1	1	0	1	2	2	4	8						1	1	1
6014	0	1	1	1	1	1	1	1	1	7	1	2	1	1	0		4	0	1	0	0	1	0	1	0	0	0	0	0	0	0	1	1	1	1	0	1	1	1	4	6						1	1	1
6016	0	1	1	1	1	1	1	1	1	2	1	1	1	1	1	1	5	0	1	0	0	1	0	0	0	0	0	0	0	0	0	1	1	1	1	0	1	1	0	4	5	1	1	1	1	1	1	0	1
6074	0	1	1	1	1	1	1	1	1	3	1	2	1	1	0		4	0	1	0	1	1	0	1	0	1	0	0	0	0	0	1	1	1	1	0	1	2	2	4	8	1	1	1	1	1	1	1	1
6089	1	1	1	1	1	1	1	1	1	15	2	1	1	1	0		3	0	1	0	1	1	1	1	1	1	1	1	1	1	0	1	1	1	1	1	1	3	7	5	15
6098	0	1	1	1	1	1	1	1	1	7	1	2	1	1	0		4	0	1	0	1	1	1	1	0	0	0	0	0	1	0	1	1	1	1	1	1	3	2	5	10						1	1	1
6111	0	1	1	1	1	1	1	1	1	20	2	2	1	1	0		4	0	1	0	1	1	1	1	1	1	1	1	1	1	0	1	1	1	1	1	1	3	7	5	15
6112	0	1	1	1	1	1	1	1	1	7	1	1	1	1	0		4	0	1	0	1	1	1	1	1	0	0	0	0	0	0	1	1	1	1	0	1	3	2	4	9						1	1	1
6124	0	1	1	1	1	1	1	1	1	3	1	1	1	1	0		5	0	1	0	1	1	0	1	0	0	0	0	0	0	0	1	1	1	1	0	1	2	1	4	7	1	1	1	1	1	1	1	1
6174	0	1	1	1	1	1	1	1	1	24	2	1	1	1	0		6	1	2	1	1	1	1	1	1	1	1	1	1	1	0	0	1	1	1	0	1	4	7	3	14
6189	0	1	1	1	1	1	1	1	1	20	2	1	1	1	0		4	1	2	0	1	1	1	1	1	1	1	1	1	1	0	1	0	1	1	1	1	3	7	4	14
6213	0	1	1	1	1	1	1	1	1	29	2	2	1	1	1	1	4	1	2	0	1	1	1	1	1	1	1	1	1	1	0	1	0	1	1	1	1	3	7	4	14
6292	0	1	1	1	1	1	1	1	1	19	1	1	1	0	0		4	1	1	0	0	1	1	0	0	0	0	1	0	1	0	0	0	1	1	0	1	2	2	2	6
6293	0	1	1	1	1	1	1	1	1	29	1	2	1	1	0		6	1	2	0	1	1	1	1	1	1	1	1	1	1	1	1	1	1	1	1	1	3	7	6	16
6312	0	1	1	1	1	1	1	1	1	14	1	1	1	0	0		5	0	1	0	1	1	1	1	1	1	0	1	1	1	0	0	0	1	1	1	1	3	6	3	12
6342	0	1	1	1	1	1	1	1	1	18	2	1	1	1	1	1	1	0	1	0	1	1	1	1	1	1	1	1	1	1	1	1	0	1	1	1	1	3	7	5	15
6368	0	1	1	1	1	1	1	1	1	7	1	2	1	1	0		7	0	1	0	1	0	1	1	0	0	0	0	0	0	0	1	1	1	1	1	1	2	1	5	8						1	1	1
6411	0	1	1	1	1	1	1	1	1	14	1	1	1	1	0		6	0	1	1	1	1	1	1	1	1	1	1	0	0	0	0	0	1	1	0	1	4	5	2	11
6424	0	1	1	1	1	1	1	1	1	9	2	1	1	1	0		6	0	1	0	1	1	1	1	0	0	0	0	1	0	0	1	1	1	1	0	1	3	2	4	9						1	1	1
6462	0	1	1	1	1	1	1	1	1	28	1	2	1	1	0		4	1	3	0	1	1	1	1	1	1	1	1	1	1	1	1	1	1	1	1	1	3	7	6	16
6463	0	1	1	1	1	1	1	1	1	10	1	1	1	1	0		4	0	1	0	1	1	1	1	1	0	0	0	0	0	0	1	1	1	1	0	1	3	2	4	9						1	1	1
6476	0	1	1	1	1	1	1	1	1	9	2	2	1	1	0		3	0	1	0	1	1	1	1	0	0	0	0	0	0	0	1	1	1	1	1	1	3	1	5	9						1	1	1
6478	0	1	1	1	1	1	1	1	1	12	1	1	1	1	1	1	5	0	1	0	1	1	1	1	1	1	0	0	1	0	1	1	1	1	1	1	1	3	4	6	13
6479	0	1	1	1	1	1	1	1	1	5	1	1	1	1	1	1	6	0	1	0	1	1	1	1	0	0	0	0	0	0	0	1	1	1	1	0	1	3	1	4	8	1	1	1	1	0	1	1	1
6502	0	1	1	1	1	1	1	1	1	17	1	1	1	1	0		6	1	2	1	1	1	1	1	1	1	1	1	1	1	1	1	1	1	1	1	1	4	7	6	17
6531	0	1	1	1	1	1	1	1	1	22	1	2	1	1	1	1	1	0	1	0	1	1	1	1	1	1	1	1	1	1	1	1	1	1	1	1	1	3	7	6	16
6541	0	1	1	1	1	1	1	1	1	33	2	3	1	1	1	1	3	0	1	1	1	1	1	1	1	1	1	1	1	1	1	1	0	1	1	1	1	4	7	5	16
6557	0	1	1	1	1	1	1	1	1	25	1	1	1	1	0		1	1	2	0	1	1	1	1	1	1	1	1	1	1	1	1	1	1	1	1	1	3	7	6	16
6563	0	1	1	1	1	1	1	1	1	16	2	2	1	1	0		4	0	1	0	1	0	1	1	1	1	1	1	1	1	0	1	0	0	1	1	1	2	7	3	12
6564	0	1	1	1	1	1	1	1	1	8	1	1	1	1	0		4	0	1	1	1	1	1	1	1	1	0	1	0	1	0	1	1	1	1	0	1	4	5	4	13						0	1	1
6569	0	1	1	1	1	1	1	1	1	32	2	3	2	1	0		3	1	3	0	0	1	1	1	1	1	1	1	1	1	0	1	1	1	1	0	1	2	7	4	13
6573	0	1	1	1	1	1	1	1	1	30	2	2	1	1	1	1	4	0	1	1	1	1	1	1	1	1	1	1	1	1	1	1	1	1	1	1	1	4	7	6	17
6578	0	1	1	1	1	1	1	1	1	9	1	3	1	1	0		4	0	1	0	1	1	1	1	1	1	0	0	0	0	0	1	1	1	1	1	1	3	3	5	11						1	1	1
6585	0	1	1	1	1	1	1	1	1	14	1	1	2	1	0		6	0	1	0	1	1	1	0	1	1	1	1	1	1	0	1	1	1	1	1	1	3	6	5	14
6586	0	1	1	1	1	1	1	1	1	9	1	3	1	1	0		6	1	2	0	1	1	1	1	1	0	0	0	0	0	0	1	1	1	1	0	1	3	2	4	9						1	1	1
6603	0	1	1	1	1	1	1	1	1	6	2	1	1	1	0		6	1	2	0	1	1	1	1	0	0	0	0	0	0	0	1	1	1	1	0	1	3	1	4	8						1	1	1
6604	0	1	1	1	1	1	1	1	1	25	2	2	1	1	0		4	0	1	0	1	1	1	1	1	1	1	1	1	1	1	1	1	1	1	1	1	3	7	6	16
6610	0	1	1	1	1	1	1	1	1	4	1	2	1	1	0		4	0	1	0	1	1	1	1	1	1	0	0	0	0	0	1	1	1	1	1	1	3	3	5	11	1	1	1	1	1	1	0	0
6628	0	1	1	1	1	1	1	1	1	5	2	2	1	1	0		4	0	1	0	1	1	1	1	1	0	0	0	0	0	0	1	1	1	1	0	1	3	2	4	9	1	1	1	1	1	1	1	1
6640	0	1	1	1	1	1	1	1	1	3	2	2	1	1	0		6	1	2	0	1	1	0	1	0	1	0	0	0	0	0	1	1	1	1	1	1	2	2	5	9	1	1	1	1	1	1	0	0
6642	0	1	1	1	1	1	1	1	1	8	1	3	1	1	0		1	0	1	0	1	1	1	1	1	1	1	1	1	1	0	1	0	1	1	1	1	3	7	4	14						1	1	1
6646	0	1	1	1	1	1	1	1	1	8	2	3	1	1	1	1	3	0	1	0	1	1	1	1	1	1	1	1	1	1	0	1	1	1	1	1	1	3	7	5	15						1	1	1
6647	0	1	1	1	1	1	1	1	1	4	2	1	1	1	1	1	5	0	1	0	1	1	1	1	1	0	0	0	0	0	0	1	1	1	1	0	1	3	2	4	9	1	1	1	1	1	1	1	1
6651	0	1	1	1	1	1	1	1	1	24	1	2	1	1	1	1	4	0	1	0	1	1	1	1	1	1	1	1	1	1	1	1	1	1	1	1	1	3	7	6	16
6658	0	1	1	1	1	1	1	1	1	7	1	2	1	1	0		1	0	1	0	1	1	1	1	1	1	0	0	0	0	0	1	0	1	1	0	1	3	3	3	9						1	1	1
6674	0	1	1	1	1	1	1	1	1	15	1	2	1	1	0		6	1	3	0	1	1	1	1	1	1	1	1	0	1	1	1	1	1	1	1	1	3	6	6	15
6690	0	1	1	1	1	1	1	1	1	5	2	1	1	1	0		6	0	1	0	1	1	1	0	0	0	0	0	0	0	0	1	1	1	1	0	1	3	0	4	7	1	1	1	1	1	1	1	1
6696	0	1	1	1	1	1	1	1	1	10	2	1	1	1	0		6	0	1	0	1	1	1	1	1	1	0	0	1	0	0	1	1	1	1	1	1	3	4	5	12						1	1	1
6713	0	1	1	1	1	1	1	1	1	5	2	1	1	1	0		4	0	1	0	1	1	1	1	0	1	0	0	0	0	0	1	1	1	1	0	1	3	2	4	9	1	1	1	1	1	1	1	1
6714	0	1	1	1	1	1	1	1	1	19	2	3	1	0	0		4	0	1	0	1	1	1	1	1	0	0	1	0	1	0	0	1	1	1	0	1	3	4	3	10
6716	0	1	1	1	1	1	1	1	0	21	2	2	1	1	1	1	5	0	2	0	1	1	1	1	0	0	1	1	0	1	0	1	1	1	1	0	1	3	4	4	11
6723	0	1	1	1	1	1	1	1	0	11	2	1	1	1	1	1	1	0	1	0	0	1	1	1	0	0	1	1	0	0	0	0	1	1	1	0	1	2	3	3	8						1	1	1
6725	0	1	1	1	1	1	1	1	0	4	2	2	1	0	0		7	0	1	0	1	1	0	1	0	0	0	0	0	0	0	0	1	0	1	0	1	2	1	2	5	1	1	1	1	1	1	1	1
6736	0	1	1	1	1	1	1	1	1	2	1	2	1	1	0		3	0	1	0	1	0	0	0	0	0	0	0	0	0	0	0	1	1	0	0	1	1	0	2	3	1	1	1	0	1	1	1	0
6755	0	1	1	1	1	1	1	1	0	26	2	2	1	1	1	1	5	1	1	0	1	1	1	1	1	0	0	1	0	1	0	1	1	1	1	1	1	3	4	5	12
6758	0	1	1	1	1	1	1	1	1	3	1	1	1	1	0		5	0	1	0	1	0	0	1	0	0	0	0	0	0	0	0	1	1	1	0	1	1	1	3	5	1	1	1	1	1	1	1	1
6759	0	1	1	1	1	1	1	1	1	14	2	1	1	1	1	1	4	0	1	0	1	1	1	1	1	0	1	1	0	1	0	0	1	1	1	0	1	3	5	3	11
6760	0	1	1	1	1	1	1	1	1	16	2	2	1	1	1	1	6	0	2	0	1	1	1	1	1	1	1	1	1	1	1	1	1	1	1	0	1	3	7	5	15
6809	0	1	1	1	1	1	1	1	0	29	1	2	1	1	1	1	4	0	1	0	1	1	1	1	0	0	0	1	0	1	0	0	1	1	1	0	1	3	3	3	9
6841	0	1	1	1	1	1	1	1	0	12	2	3	1	1	1	1	3	0	1	0	1	1	1	1	0	0	0	1	0	1	0	0	1	1	1	0	1	3	3	3	9
6885	0	1	1	1	1	1	1	1	0	19	2	2	1	1	1	1	4	0	1	0	1	1	1	1	0	0	1	1	0	1	0	1	1	1	1	0	1	3	4	4	11
6892	0	1	1	1	1	1	1	1	0	18	1	2	1	1	1	1	4	0	1	0	1	1	1	1	0	0	0	1	0	1	0	0	1	1	1	0	1	3	3	3	9
6907	0	1	1	1	1	1	1	1	0	22	2	1	4	0	0		7	1	3	0	1	1	1	1	1	1	1	1	1	1	1	1	1	1	1	1	1	3	7	6	16
6919	0	1	1	1	1	1	1	1	0	4	2	1	1	0	0		7	0	1	0	1	0	0	1	0	0	0	1	0	0	0	0	1	1	0	0	1	1	2	2	5	1	1	1	1	1	1	1	1
6930	0	1	1	1	1	1	1	1	0	10	2	2	1	0	0		6	0	1	0	1	1	1	1	0	0	1	1	1	1	1	1	1	1	1	1	1	3	5	6	14						1	1	1
6939	0	1	1	1	1	1	1	1	0	9	2	1	1	0	0		7	0	1	0	1	1	1	1	0	0	0	0	0	0	0	0	1	1	1	0	1	3	1	3	7						1	1	1
6993	0	1	1	1	1	1	1	1	0	8	1	2	3	0	0		6	0	1	0	1	1	0	1	0	0	0	0	0	0	0	1	1	1	1	0	1	2	1	4	7						1	1	1
7053	0	1	1	1	1	1	1	1	1	25	2	1	1	1	0		7	0	1	0	1	1	1	1	0	0	1	1	1	1	1	1	1	1	1	0	1	3	5	5	13
7054	0	1	1	1	1	1	1	1	1	33	1	2	1	1	1	1	3	1	1	0	1	1	1	1	0	0	0	1	0	1	0	1	1	1	1	0	1	3	3	4	10
7058	1	1	1	1	1	1	1	1	1	18	1	1	1	1	0		6	0	1	0	1	1	1	1	0	0	1	1	0	1	0	0	0	1	1	0	1	3	4	2	9
7059	0	1	1	1	1	1	1	1	0	5	1	2	1	1	0		7	0	1	0	1	1	0	1	0	0	0	1	0	0	0	0	1	1	1	0	1	2	2	3	7	1	1	1	1	1	1	1	1
7060	1	1	1	1	1	1	1	1	1	21	2	1	1	1	0		4	0	1	0	1	1	1	1	0	0	1	1	0	1	0	0	1	1	1	0	1	3	4	3	10
7062	0	1	1	1	1	1	1	1	0	19	1	2	1	1	0		6	1	3	0	1	1	1	1	1	1	1	1	0	1	1	1	1	1	1	1	1	3	6	6	15
7063	0	1	1	1	1	1	1	1	0	8	2	1	1	1	1	1	6	0	1	0	1	1	1	1	1	1	0	1	0	0	0	1	1	1	1	1	1	3	4	5	12						1	1	1
7064	0	1	1	1	1	1	1	1	0	23	1	2	1	1	1	1	4	1	3	0	1	1	1	1	1	1	1	1	1	1	1	0	1	1	1	1	1	3	7	5	15
7065	0	1	1	1	1	1	1	1	1	21	1	2	3	1	1	1	4	0	1	0	1	1	1	1	0	1	0	1	0	1	0	0	1	1	1	0	1	3	4	3	10
7066	0	1	1	1	1	1	1	1	1	24	1	2	1	1	1	1	5	0	1	0	1	1	0	1	1	1	1	1	1	1	1	1	0	1	1	1	1	2	7	5	14
7075	0	1	1	1	1	1	1	1	0	16	2	2	1	1	1	1	2	0	1	0	1	1	1	1	0	1	0	1	0	1	1	1	1	1	1	0	1	3	4	5	12
7077	0	1	1	1	1	1	1	1	1	10	1	3	1	1	1	1	3	0	1	0	1	1	0	1	0	0	0	1	0	0	0	0	1	1	1	0	1	2	2	3	7						1	1	1
7078	0	1	1	1	1	1	1	1	1	10	1	1	1	1	1	1	1	0	1	0	1	1	1	1	0	0	0	1	0	1	0	0	1	1	1	0	1	3	3	3	9						1	1	1
7083	0	1	1	1	1	1	1	1	1	26	2	1	1	1	1	1	1	0	1	0	1	1	1	1	0	0	0	1	0	1	1	0	1	1	1	0	1	3	3	4	10
7093	0	1	1	1	1	1	1	1	0	15	2	1	1	1	1	1	1	0	1	0	1	1	1	1	0	0	0	1	0	0	0	0	1	1	1	1	1	3	2	4	9
7103	0	1	1	1	1	1	1	1	1	28	2	5	1	1	1	1	1	0	1	0	1	1	1	1	0	1	1	1	0	1	1	1	1	1	1	0	1	3	5	5	13
7113	0	1	1	1	1	1	1	1	0	1	2	4	1	1	0		4	0	1	0	1	0	0	0	0	0	0	0	0	0	0	0	0	1	0	0	1	1	0	1	2	1	1	1	0	1	1	1	0
7118	0	1	1	1	1	1	1	1	1	22	1	3	3	1	1	1	1	0	1	0	1	1	1	1	0	0	0	1	0	0	0	0	1	1	1	0	1	3	2	3	8
7119	1	1	1	1	1	1	1	1	0	16	1	1	1	1	0		3	0	1	0	1	1	1	1	1	0	1	1	0	1	0	1	1	1	1	1	1	3	5	5	13
7123	0	1	1	1	1	1	1	1	1	10	1	1	1	1	1	1	2	0	1	0	1	1	1	1	0	0	0	1	0	0	0	0	0	1	1	0	1	3	2	2	7						1	1	1
7124	0	1	1	1	1	1	1	1	1	8	2	3	1	1	1	1	4	0	1	0	1	1	1	1	0	1	0	1	1	0	1	0	1	1	1	1	1	3	4	5	12						1	1	1
7127	0	1	1	1	1	1	1	1	1	13	2	3	1	1	0		4	0	1	0	1	1	1	1	1	0	0	1	0	1	0	0	1	1	1	0	1	3	4	3	10
7131	0	1	1	1	1	1	1	1	0	2	2	2	1	1	1	1	4	0	1	0	1	0	0	1	0	0	0	0	0	0	0	1	1	1	0	0	1	1	1	3	5	1	1	1	0	1	1	0	0
7142	1	1	1	1	1	1	1	1	0	21	2	2	3	1	1	1	6	0	1	0	1	1	1	1	0	0	1	1	0	1	0	0	1	1	1	0	1	3	4	3	10
7153	0	1	1	1	1	1	1	1	0	31	2	3	1	1	1	1	2	0	1	0	1	1	1	1	0	0	0	1	0	1	0	0	1	1	1	0	1	3	3	3	9
7154	1	1	1	1	1	1	1	1	1	16	1	1	1	1	1	1	3	0	1	0	1	1	1	1	0	1	0	1	0	1	1	1	1	1	1	1	1	3	4	6	13
7158	0	1	1	1	1	1	1	1	0	21	2	2	4	0	0		1	0	1	0	1	1	1	1	1	0	0	1	0	1	0	0	0	0	1	0	1	3	4	1	8
7172	0	1	1	1	1	1	1	1	1	16	1	4	1	1	1	1	2	0	1	0	1	1	1	1	0	0	0	1	1	1	0	0	1	1	1	0	1	3	4	3	10
7173	0	1	1	1	1	1	1	1	1	12	2	3	1	0	0		3	0	1	0	1	1	0	1	0	0	0	0	0	0	0	0	0	0	0	0	1	2	1	0	3
7174	0	1	1	1	1	1	1	1	0	9	2	4	1	0	0		3	0	1	0	1	1	1	1	0	0	0	1	0	0	0	0	1	1	1	0	1	3	2	3	8						1	1	1
7186	0	1	1	1	1	1	1	1	1	12	2	3	4	1	1	1	1	0	1	0	1	1	1	0	1	1	0	1	0	1	1	1	0	1	1	1	1	3	4	5	12
7191	0	1	1	1	1	1	1	1	1	25	1	3	1	1	1	1	1	0	1	0	1	1	1	1	0	0	0	1	0	1	0	0	0	1	1	1	1	3	3	3	9
7200	0	1	1	1	1	1	1	1	0	24	1	3	1	0	0		4	0	1	0	1	1	1	0	0	0	0	1	0	1	0	0	0	1	0	1	1	3	2	2	7
7203	0	1	1	1	1	1	1	1	1	15	1	3	3	1	1	1	1	0	1	0	1	1	1	1	0	0	0	1	0	1	0	0	0	1	1	1	1	3	3	3	9
7217	0	1	1	1	1	1	1	1	1	15	1	2	1	1	1	1	1	0	1	0	1	1	1	1	0	0	0	1	0	1	0	0	0	1	1	0	1	3	3	2	8
7218	0	1	1	1	1	1	1	1	1	5	1	1	1	1	1	1	1	0	1	0	1	1	1	0	0	0	0	0	0	0	0	0	1	1	1	0	1	3	0	3	6	1	1	1	1	1	1	1	1
7220	0	1	1	1	1	1	1	1	1	15	2	1	1	1	1	1	2	0	1	0	1	1	1	1	0	0	0	1	0	1	0	0	1	1	1	0	1	3	3	3	9
7228	0	1	1	1	1	1	1	1	1	32	2	1	2	1	1	1	1	0	1	0	1	1	1	1	0	0	0	1	0	1	0	0	1	1	1	0	1	3	3	3	9
7232	0	1	1	1	1	1	1	1	1	3	2	1	1	1	1	1	4	0	1	0	1	0	0	1	0	0	0	0	0	0	0	1	1	1	0	0	1	1	1	3	5	1	1	1	1	1	0	0	1
7235	0	1	1	1	1	1	1	1	1	4	1	2	1	1	1	1	3	0	1	0	1	0	0	1	0	0	0	0	0	0	0	0	1	1	1	0	1	1	1	3	5	1	1	1	1	1	0	1	1
7236	0	1	1	1	1	1	1	1	1	26	1	2	4	1	1	1	2	0	1	0	1	1	1	1	0	0	0	1	0	1	0	0	1	1	1	0	1	3	3	3	9
7241	0	1	1	1	1	1	1	1	1	15	2	1	1	1	1	1	4	0	1	0	1	1	1	1	1	0	0	1	0	0	0	0	1	1	1	0	1	3	3	3	9
7248	0	1	1	1	1	1	1	1	1	11	1	1	4	1	1	1	2	0	1	0	0	1	1	1	0	0	0	1	0	1	0	0	1	1	1	0	1	2	3	3	8						1	1	1
7257	0	1	1	1	1	1	1	1	1	35	2	4	1	1	1	1	1	0	1	0	0	1	1	1	1	0	0	1	0	1	0	0	0	1	1	0	1	2	4	2	8
7258	0	1	1	1	1	1	1	1	1	5	1	2	1	1	1	1	2	0	1	0	1	0	0	1	0	0	0	0	0	0	0	0	0	1	1	0	1	1	1	2	4	1	1	1	1	1	1	1	1
7262	0	1	1	1	1	1	1	1	1	34	2	2	1	1	1	1	2	0	1	0	1	1	1	1	0	0	0	1	0	1	0	0	0	1	1	0	1	3	3	2	8
7266	0	1	1	1	1	1	1	1	1	9	2	1	1	1	1	1	4	0	1	0	0	1	1	1	0	0	0	1	1	0	0	0	1	1	1	0	1	2	3	3	8						1	1	1
7271	0	1	1	1	1	1	1	1	1	1	1	1	4	0	0		3	0	1	0	1	0	0	0	0	0	0	0	0	0	0	0	0	0	0	0	1	1	0	0	1	1	1	1	0	0	0	0	0
7272	0	1	1	1	1	1	1	1	1	35	2	2	1	1	1	1	4	0	1	0	1	1	1	1	1	1	1	1	1	1	0	0	0	1	1	1	1	3	7	3	13
7274	0	1	1	1	1	1	1	1	1	13	1	3	1	1	1	1	5	0	1	0	1	1	1	1	1	0	1	1	0	1	0	0	0	1	1	0	1	3	5	2	10
7290	0	1	1	1	1	1	1	1	1	26	2	2	1	1	1	1	2	0	1	0	1	1	1	1	1	0	0	1	0	1	0	0	0	1	1	0	1	3	4	2	9
7292	1	1	1	1	1	1	1	1	1	17	1	2	1	1	1	1	2	0	1	0	1	1	1	1	1	1	1	1	0	1	1	1	0	1	1	0	1	3	6	4	13
7294	0	1	1	1	1	1	1	1	1	20	2	3	1	1	1	1	1	0	1	0	1	1	1	1	1	0	0	1	0	1	0	0	1	1	1	0	1	3	4	3	10
7300	0	1	1	1	1	1	1	1	1	23	1	1	1	1	1	1	6	1	1	0	1	1	1	1	0	0	0	1	0	1	0	0	0	1	1	0	1	3	3	2	8
7305	0	1	1	1	1	1	1	1	1	3	2	1	1	1	1	1	3	0	1	0	1	0	0	0	0	0	0	0	0	0	0	0	1	1	1	0	1	1	0	3	4	1	1	1	1	1	1	1	1
7310	0	1	1	1	1	1	1	1	0	10	2	1	1	0	0		3	0	1	0	1	1	1	1	0	0	0	1	0	1	0	0	1	1	1	1	1	3	3	4	10						1	1	1
7312	0	1	1	1	1	1	1	1	1	33	2	3	1	1	1	1	5	0	1	0	1	1	1	1	1	0	0	1	0	1	0	0	1	1	1	1	1	3	4	4	11
7313	0	1	1	1	1	1	1	1	0	17	1	2	1	0	0		3	0	1	0	1	1	1	1	0	0	0	1	0	1	1	0	0	1	1	0	1	3	3	3	9
7319	0	1	1	1	1	1	1	1	1	15	1	3	1	1	1	1	3	0	1	0	1	1	1	1	1	0	0	1	0	1	0	0	0	0	1	1	1	3	4	2	9
7335	0	1	1	1	1	1	1	1	1	13	1	4	4	1	0		1	0	1	0	1	1	1	1	0	0	0	1	0	0	0	0	1	1	1	0	1	3	2	3	8
7341	0	1	1	1	1	1	1	1	1	27	1	1	4	1	1	1	5	0	1	0	1	1	1	1	1	0	1	1	0	1	0	0	1	1	1	1	1	3	5	4	12
7377	1	1	1	1	1	1	1	1	1	29	2	1	1	1	1	1	6	0	1	0	1	1	1	1	0	0	0	1	0	1	1	0	0	1	1	0	1	3	3	3	9
7380	0	1	1	1	1	1	1	1	0	2	2	1	2	0	0		7	0	1	0	1	0	0	1	0	0	0	0	0	0	0	0	0	1	0	0	1	1	1	1	3	1	1	1	0	0	0	0	0
7387	0	1	1	1	1	1	1	1	0	34	2	2	1	0	0		2	0	1	0	1	1	1	1	1	0	0	1	0	1	0	0	0	0	1	1	1	3	4	2	9
7404	0	1	1	1	1	1	1	1	0	5	1	2	1	0	0		5	0	1	0	1	0	0	1	0	0	1	1	0	0	0	0	1	1	1	0	1	1	3	3	7	1	1	1	1	1	1	1	1
7405	0	1	1	1	1	1	1	1	0	15	1	2	1	0	0		5	0	1	0	1	1	1	1	0	0	0	1	0	1	0	0	1	1	1	0	1	3	3	3	9
7451	0	1	1	1	1	1	1	1	0	1	1	2	3	0	0		5	0	1	0	1	0	0	0	0	0	0	0	0	0	0	0	1	1	1	1	1	1	0	4	5	1	1	1	0	1	0	0	0
7457	0	1	1	1	1	1	1	1	1	34	2	1	1	1	1	1	4	1	2	0	1	1	1	1	1	1	1	1	0	1	1	1	1	1	1	1	1	3	6	6	15
7470	0	1	1	1	1	1	1	1	0	7	2	3	1	1	1	1	6	0	1	0	1	1	0	1	0	1	0	1	0	0	0	1	1	1	1	0	1	2	3	4	9						1	1	1
7481	0	1	1	1	1	1	1	1	1	28	2	2	1	1	1	1	5	0	1	0	1	1	1	1	0	1	0	1	0	1	0	0	1	0	1	0	1	3	4	2	9
7483	0	1	1	1	1	1	1	1	0	1	1	1	1	0	0		5	0	1	0	1	0	0	0	0	0	0	0	0	0	0	0	0	1	0	0	1	1	0	1	2	0	1	1	0	1	0	0	0
7491	0	1	1	1	1	1	1	1	1	28	1	1	1	1	1	1	4	0	1	0	1	1	1	0	0	0	0	1	0	1	0	0	0	1	1	0	1	3	2	2	7
7493	0	1	1	1	1	1	1	1	1	11	2	2	1	1	1	1	5	0	1	0	1	1	1	1	0	0	0	1	0	1	0	0	1	1	1	1	1	3	3	4	10						1	1	1
7495	0	1	1	1	1	1	1	1	0	31	2	2	4	1	1	1	4	0	1	0	1	1	1	1	0	1	0	1	0	1	0	0	0	1	1	0	1	3	4	2	9
7504	0	1	1	1	1	1	1	1	1	25	1	3	1	1	1	1	4	0	1	0	1	1	1	1	1	1	1	1	0	1	1	1	0	1	1	1	1	3	6	5	14
7506	0	1	1	1	1	1	1	1	1	11	2	1	1	0	0		3	0	1	0	1	1	1	1	0	0	0	1	0	1	0	0	0	1	1	0	1	3	3	2	8						1	1	1
7519	1	1	1	1	1	1	1	1	0	24	2	1	4	1	1	1	6	0	1	0	1	1	1	1	0	0	0	1	0	1	0	0	0	1	1	0	1	3	3	2	8
7523	0	1	1	1	1	1	1	1	0	15	1	2	3	1	1	1	4	0	1	0	1	1	1	1	0	0	0	1	0	1	0	0	1	1	1	1	1	3	3	4	10
7525	0	1	1	1	1	1	1	1	1	10	1	2	1	0	0		4	0	1	0	1	1	1	1	0	0	0	1	0	0	0	0	1	1	1	0	1	3	2	3	8						1	1	1
7528	0	1	1	1	1	1	1	1	0	19	1	2	1	0	0		3	0	1	0	1	1	1	1	0	0	0	1	0	1	0	0	0	1	1	0	1	3	3	2	8
7535	0	1	1	1	1	1	1	1	0	2	2	3	1	1	1	1	3	0	1	0	1	1	1	0	0	0	0	0	0	0	0	0	1	1	0	0	1	3	0	2	5	1	1	1	0	1	0	0	0
7536	0	1	1	1	1	1	1	1	0	17	2	3	1	1	1	1	3	0	1	0	1	1	1	1	0	0	0	1	0	0	0	0	1	1	1	0	1	3	2	3	8
7538	1	1	1	1	1	1	1	1	1	13	1	1	1	1	1	1	6	0	1	0	1	1	1	1	1	0	0	1	0	1	1	1	1	1	1	1	1	3	4	6	13
7543	0	1	1	1	1	1	1	1	1	13	1	2	4	1	1	1	5	0	1	0	1	1	1	1	0	0	0	1	0	0	0	0	1	1	1	0	1	3	2	3	8
7554	0	1	1	1	1	1	1	1	1	13	2	2	1	0	0		4	0	1	0	1	1	1	0	0	0	0	1	0	0	0	0	0	0	1	0	1	3	1	1	5
7565	0	1	1	1	1	1	1	1	0	6	2	2	1	0	0		3	0	1	0	1	0	0	1	0	0	0	0	0	0	0	0	1	1	0	0	1	1	1	2	4						1	1	1
7568	0	1	1	1	1	1	1	1	1	34	2	2	1	0	0		6	0	1	0	1	0	1	1	1	0	0	1	0	1	0	0	0	0	1	0	1	2	4	1	7
7587	0	1	1	1	1	1	1	1	0	8	2	3	1	0	0		4	0	1	0	1	1	1	1	0	0	0	1	0	0	0	0	1	1	1	0	1	3	2	3	8						1	1	1
7600	0	1	1	1	1	1	1	1	0	16	1	2	1	1	1	1	5	0	1	0	1	1	1	1	1	0	0	1	0	1	0	0	0	0	1	0	1	3	4	1	8
7608	0	1	1	1	1	1	1	1	0	16	1	2	1	1	1	1	5	0	1	0	1	1	1	1	0	0	0	1	0	1	0	0	1	1	1	0	1	3	3	3	9
7627	0	1	1	1	1	1	1	1	1	12	1	2	3	1	1	1	6	0	1	0	1	1	1	1	0	0	0	1	0	0	0	0	1	1	1	0	1	3	2	3	8
7628	0	1	1	1	1	1	1	1	1	22	2	2	1	1	1	1	4	0	1	0	1	1	1	1	1	0	0	1	0	1	0	0	0	1	1	0	1	3	4	2	9
7641	0	1	1	1	1	1	1	1	1	1	1	2	4	1	1	1	2	0	1	0	1	0	0	0	0	0	0	0	0	0	0	0	0	0	0	0	1	1	0	0	1	1	1	1	0	0	0	0	0
7642	0	1	1	1	1	1	1	1	0	25	1	3	1	1	0		4	0	1	0	1	1	1	1	1	1	0	1	0	1	0	0	0	1	1	0	1	3	5	2	10
7657	0	1	1	1	1	1	1	1	0	3	2	2	1	1	1	1	4	0	1	0	1	0	0	1	0	0	0	0	0	0	0	0	1	1	1	0	1	1	1	3	5	0	1	1	0	1	0	0	0
7665	0	1	1	1	1	1	1	1	0	9	1	2	1	1	0		2	0	1	1	1	1	1	1	0	0	0	1	0	0	0	0	1	1	1	0	1	4	2	3	9						1	1	1
7669	0	1	1	1	1	1	1	1	0	3	2	1	2	1	0		6	0	1	0	0	0	0	0	0	0	0	0	0	0	0	0	0	1	0	0	1	0	0	1	1	1	1	1	1	1	1	0	0
7684	0	1	1	1	1	1	1	1	1	6	2	1	1	1	1	1	1	0	1	0	0	0	0	1	0	0	0	0	0	0	0	1	1	1	1	0	1	0	1	4	5						1	1	1
7686	0	1	1	1	1	1	1	1	0	12	2	2	1	1	1	1	6	0	1	0	1	1	1	1	0	1	0	1	0	1	0	1	1	1	1	0	1	3	4	4	11
7687	0	1	1	1	1	1	1	1	0	19	2	1	4	1	1	1	4	0	1	0	1	1	1	1	1	0	0	1	0	1	0	0	1	1	1	0	1	3	4	3	10
7688	0	1	1	1	1	1	1	1	0	33	2	2	1	1	1	1	3	0	1	0	1	1	1	1	1	1	0	0	0	1	1	1	0	1	1	0	1	3	4	4	11
7689	0	1	1	1	1	1	1	1	1	21	2	3	1	1	0		4	0	1	0	1	1	1	1	1	0	1	1	0	1	0	0	0	1	1	0	1	3	5	2	10
7728	0	1	1	1	1	1	1	1	1	34	2	3	1	1	0		5	0	1	0	1	0	1	1	1	0	0	1	1	1	0	0	0	0	1	0	1	2	5	1	8
7731	0	1	1	1	1	1	1	1	1	6	1	2	1	1	0		5	0	1	0	1	1	0	0	0	0	0	0	0	0	0	0	0	1	1	0	1	2	0	2	4						1	1	1
7732	0	1	1	1	1	1	1	1	0	36	1	2	1	1	0		5	0	1	0	1	1	1	1	1	1	0	1	0	1	0	0	1	0	1	0	1	3	5	2	10
7737	0	1	1	1	1	1	1	1	1	12	2	3	1	1	0		4	0	1	0	1	1	1	1	1	1	0	1	0	0	0	0	0	1	1	0	1	3	4	2	9
7770	0	1	1	1	1	1	1	1	0	4	1	1	1	1	0		6	0	1	0	1	0	0	1	0	0	0	0	0	0	0	0	1	1	1	0	1	1	1	3	5	1	1	1	1	1	1	1	1
7781	0	1	1	1	1	1	1	1	1	16	1	2	1	0	0		2	0	1	0	1	1	1	1	0	0	0	1	0	1	0	0	0	1	1	0	1	3	3	2	8
7788	0	1	1	1	1	1	1	1	1	25	2	3	1	1	0		4	0	1	0	1	1	1	1	0	0	1	1	0	1	0	0	0	1	1	1	1	3	4	3	10
7790	0	1	1	1	1	1	1	1	1	17	2	2	1	1	0		5	0	1	0	1	1	1	1	0	0	0	1	0	1	0	0	0	1	1	1	1	3	3	3	9
7795	0	1	1	1	1	1	1	1	1	30	1	2	2	1	0		4	1	1	0	1	1	1	1	0	0	0	1	0	1	1	0	0	1	1	0	1	3	3	3	9
7810	0	1	1	1	1	1	1	1	1	25	2	3	1	1	0		3	0	1	0	1	1	1	1	0	0	0	1	0	1	0	0	0	1	1	0	1	3	3	2	8
7811	0	1	1	1	1	1	1	1	1	10	2	2	1	0	0		4	0	1	0	1	0	0	1	0	0	0	1	0	0	0	0	0	0	1	0	1	1	2	1	4						1	1	1
7825	0	1	1	1	1	1	1	1	0	2	2	1	2	1	0		6	0	1	0	1	0	0	1	0	0	0	0	0	0	0	1	1	1	1	0	1	1	1	4	6	1	1	1	1	1	0	0	0
7828	0	1	1	1	1	1	1	1	1	17	1	2	1	0	0		1	0	1	0	0	1	1	1	1	0	0	1	0	1	0	0	1	1	1	0	1	2	4	3	9
7839	0	1	1	1	1	1	1	1	1	27	2	2	1	1	0		4	0	1	0	1	1	1	1	1	0	0	1	0	1	0	0	0	1	1	1	1	3	4	3	10
7840	0	1	1	1	1	1	1	1	1	7	2	2	1	1	0		4	0	1	0	1	0	0	1	0	0	0	0	0	0	0	0	1	1	1	1	1	1	1	4	6						1	1	1
7855	1	1	1	1	1	1	1	1	1	17	2	1	1	1	0		3	0	1	0	1	1	1	1	0	0	0	1	0	1	0	0	0	0	1	0	1	3	3	1	7
7870	0	1	1	1	1	1	1	1	0	24	1	3	1	1	0		5	1	3	0	1	1	1	1	1	0	1	1	0	1	0	0	0	1	1	0	1	3	5	2	10
7880	0	1	1	1	1	1	1	1	0	5	2	2	1	1	0		4	0	1	0	1	1	0	1	0	0	0	0	0	0	0	0	1	1	1	0	1	2	1	3	6	1	1	1	1	1	1	1	1
7908	0	1	1	1	1	1	1	1	1	3	1	1	1	1	0		5	0	1	0	1	0	0	1	0	0	0	0	0	0	0	0	1	1	1	0	1	1	1	3	5	1	1	1	1	1	0	0	0
7917	0	1	1	1	1	1	1	1	1	25	2	2	2	1	0		5	0	1	0	1	1	1	1	0	0	0	1	0	0	1	0	0	0	1	0	1	3	2	2	7
7936	0	1	1	1	1	1	1	1	1	12	2	3	1	1	0		4	0	1	0	1	1	1	1	0	0	0	1	0	1	0	0	0	1	1	0	1	3	3	2	8
7959	0	1	1	1	1	1	1	1	1	13	2	2	1	0	0		5	0	1	0	1	1	1	1	1	1	0	1	0	1	0	0	0	1	1	0	1	3	5	2	10
7969	0	1	1	1	1	1	1	1	1	14	1	1	1	1	0		5	0	1	0	1	1	0	1	0	0	0	1	0	0	0	0	1	1	1	0	1	2	2	3	7
7985	0	1	1	1	1	1	1	1	1	25	2	3	1	0	0		2	0	1	0	1	1	1	1	0	0	0	1	0	1	0	0	0	1	1	0	1	3	3	2	8
8010	0	1	1	1	1	1	1	1	1	23	1	1	1	1	0		7	1	2	0	1	1	1	1	0	1	1	1	0	1	0	0	1	1	1	0	1	3	5	3	11
8024	0	1	1	1	1	1	1	1	1	30	1	2	1	1	0		6	1	1	0	1	1	1	1	0	1	0	1	0	1	0	1	0	1	1	0	1	3	4	3	10
8038	0	1	1	1	1	1	1	1	0	33	1	3	1	1	0		4	0	1	0	0	1	1	1	0	0	0	1	0	1	0	0	1	1	1	0	1	2	3	3	8
8053	0	1	1	1	1	1	1	1	0	2	2	1	4	0	0		5	0	1	0	1	0	0	0	0	0	0	0	0	0	0	0	1	1	0	0	1	1	0	2	3	1	1	1	0	1	0	0	0
8065	0	1	1	1	1	1	1	1	1	31	2	3	3	1	0		5	0	1	0	0	1	1	1	1	1	0	1	0	1	0	0	0	1	1	1	1	2	5	3	10
8082	0	1	1	1	1	1	1	1	0	25	2	2	1	0	0		6	0	1	0	1	1	1	1	1	0	0	1	0	1	0	0	0	1	1	0	1	3	4	2	9
8103	0	1	1	1	1	1	1	1	1	4	2	4	1	0	0		2	0	1	0	1	0	0	0	0	0	0	0	0	0	0	0	1	1	1	0	1	1	0	3	4	1	1	1	1	1	1	1	1
8114	0	1	1	1	1	1	1	1	0	12	1	2	1	1	0		4	0	1	0	1	1	1	1	0	0	0	1	0	0	0	0	0	1	1	0	1	3	2	2	7
8118	0	1	1	1	1	1	1	1	1	12	2	3	1	1	0		1	0	1	0	1	1	1	1	0	0	1	1	0	0	0	0	0	1	1	0	1	3	3	2	8
8147	0	1	1	1	1	1	1	1	1	8	1	2	1	1	0		4	0	1	0	0	1	0	1	0	0	0	1	0	0	0	0	1	1	1	0	1	1	2	3	6						1	1	1
8229	1	1	1	1	1	1	1	1	1	25	2	1	1	1	0		5	0	1	0	1	1	1	1	1	0	0	1	0	1	0	0	0	1	1	0	1	3	4	2	9
8232	0	1	1	1	1	1	1	1	0	1	2	2	3	0	0		6	0	1	0	1	0	0	0	0	0	0	0	0	0	0	0	1	1	0	0	1	1	0	2	3	1	1	1	0	1	0	0	0
8236	0	1	1	1	1	1	1	1	0	25	2	3	1	1	0		3	0	1	0	1	1	1	1	0	0	0	1	0	1	0	0	0	0	1	0	1	3	3	1	7
8237	0	1	1	1	1	1	1	1	0	18	2	1	1	1	0		6	0	1	0	0	1	1	1	0	0	0	1	0	1	0	0	0	1	1	0	1	2	3	2	7
8238	0	1	1	1	1	1	1	1	1	2	2	1	3	1	0		5	0	1	0	1	0	0	0	0	0	0	0	0	0	0	0	1	0	0	0	1	1	0	1	2	1	1	1	1	1	1	1	0
8243	0	1	1	1	1	1	1	1	1	3	1	1	1	0	0		4	0	1	0	1	0	0	1	0	0	0	0	0	0	0	0	0	1	1	0	1	1	1	2	4	1	1	1	1	1	1	1	1
8245	0	1	1	1	1	1	1	1	1	3	2	2	1	0	0		1	0	1	0	0	0	0	0	0	0	0	0	0	0	0	0	0	1	1	0	1	0	0	2	2	1	1	1	1	1	0	1	0
8246	0	1	1	1	1	1	1	1	1	4	1	2	1	0	0		6	0	1	0	0	0	1	1	0	0	0	0	0	0	0	1	1	1	1	0	1	1	1	4	6	1	1	1	1	1	1	1	1
8266	0	1	1	1	1	1	1	1	1	23	1	2	3	0	0		5	0	1	0	1	1	1	1	1	0	1	1	0	1	0	0	1	1	1	0	1	3	5	3	11
8303	0	1	1	1	1	1	1	1	1	6	1	2	1	0	0		5	0	1	0	1	1	0	1	0	0	0	1	0	0	0	0	0	1	1	0	1	2	2	2	6						1	1	1
8338	0	1	1	1	1	1	1	1	0	36	1	2	1	0	0		5	0	1	0	1	1	1	1	1	1	1	1	0	1	0	0	0	1	1	0	1	3	6	2	11
8343	0	1	1	1	1	1	1	1	1	14	2	2	1	0	0		5	0	1	0	1	1	1	1	1	1	1	1	0	0	0	0	0	1	1	0	1	3	5	2	10
8344	0	1	1	1	1	1	1	1	0	27	1	2	1	0	0		5	0	1	0	1	1	1	1	1	1	0	1	0	1	0	0	0	0	1	0	1	3	5	1	9
8345	0	1	1	1	1	1	1	1	0	7	1	1	1	0	0		5	0	1	0	1	1	0	1	0	0	0	1	0	0	0	0	0	1	1	0	1	2	2	2	6						1	1	1
8348	0	1	1	1	1	1	1	1	1	34	1	2	1	0	0		4	0	1	0	1	1	1	1	1	0	0	1	0	1	0	0	0	1	1	0	1	3	4	2	9
8351	0	1	1	1	1	1	1	1	0	15	2	1	1	1	0		4	0	1	0	1	1	1	1	0	0	0	1	0	1	0	0	1	1	1	0	1	3	3	3	9
8352	1	1	1	1	1	1	1	1	1	12	1	1	1	1	0		6	0	1	0	1	1	1	1	0	1	0	1	0	1	0	0	1	1	1	0	1	3	4	3	10
8398	0	1	1	1	1	1	1	1	0	1	2	2	2	1	0		5	0	1	0	1	0	0	0	0	0	0	0	0	0	0	0	0	1	0	0	1	1	0	1	2	1	1	1	0	1	0	0	0
8410	0	1	1	1	1	1	1	1	0	1	1	3	1	0	0		4	0	1	0	1	0	0	0	0	0	0	0	0	0	0	0	0	1	1	0	1	1	0	2	3	1	1	1	0	1	0	0	0
8414	0	1	1	1	1	1	1	1	0	1	2	2	1	1	0		6	0	1	0	1	0	0	0	0	0	0	0	0	0	0	0	1	1	0	0	1	1	0	2	3	1	1	1	0	1	0	0	0
8416	0	1	1	1	1	1	1	1	1	14	2	1	1	1	0		6	0	1	0	1	1	1	1	1	1	0	1	0	1	0	0	0	1	1	0	1	3	5	2	10
8417	1	1	1	1	1	1	1	1	0	19	2	1	1	1	0		6	0	1	0	1	1	1	1	1	0	0	1	0	1	0	0	1	1	1	0	1	3	4	3	10
8419	0	1	1	1	1	1	1	1	0	19	1	2	1	1	0		6	0	1	0	1	1	1	1	1	0	0	1	0	1	0	0	1	1	1	0	1	3	4	3	10
8420	0	1	1	1	1	1	1	1	0	18	2	1	1	1	0		4	0	1	0	1	1	1	1	0	0	0	1	0	0	0	0	1	1	1	0	1	3	2	3	8
8430	0	1	1	1	1	1	1	1	1	15	1	2	1	1	0		5	0	1	0	1	1	1	1	1	0	0	1	0	1	0	0	1	0	1	0	1	3	4	2	9
8447	0	1	1	1	1	1	1	1	1	11	1	1	1	1	0		4	0	1	0	1	1	1	1	0	0	1	1	0	0	0	0	0	0	1	0	1	3	3	1	7						1	1	1
8448	0	1	1	1	1	1	1	1	0	13	1	2	1	1	0		5	0	9	0	1	1	1	1	0	0	1	1	0	0	0	0	0	0	1	0	1	3	3	1	7
8470	0	1	1	1	1	1	1	1	1	22	2	1	1	1	0		6	0	1	0	1	1	1	1	0	0	0	1	0	1	0	0	0	1	1	0	1	3	3	2	8
8472	0	1	1	1	1	1	1	1	0	9	1	2	1	1	0		6	0	3	0	1	1	1	1	0	0	0	1	0	0	0	0	0	1	1	0	1	3	2	2	7						1	1	1
8474	0	1	1	1	1	1	1	1	1	13	2	2	1	1	0		4	0	1	0	1	0	0	1	0	0	0	1	0	0	0	0	0	0	1	0	1	1	2	1	4
8481	0	1	1	1	1	1	1	1	1	32	1	1	1	1	0		4	0	1	0	1	1	1	1	0	0	0	1	0	1	0	0	0	0	1	0	1	3	3	1	7
8483	0	1	1	1	1	1	1	1	1	5	1	3	3	1	0		4	0	1	0	1	0	0	0	0	0	0	0	0	0	0	0	0	1	0	0	1	1	0	1	2	1	1	1	1	1	0	0	0
8495	1	1	1	1	1	1	1	1	1	18	2	1	3	0	0		4	0	1	0	1	1	1	1	0	0	0	1	0	1	0	0	0	0	1	0	1	3	3	1	7
8497	0	1	1	1	1	1	1	1	1	5	1	3	1	0	0		5	0	1	0	1	0	0	0	0	0	0	0	0	0	0	0	0	1	1	0	1	1	0	2	3	1	1	1	1	1	1	1	1
8511	0	1	1	1	1	1	1	1	1	4	1	1	1	1	0		4	0	1	0	1	0	0	0	0	0	0	0	0	0	0	0	1	1	0	0	1	1	0	2	3	1	1	1	1	1	1	1	1
8522	0	1	1	1	1	1	1	1	1	11	1	2	1	1	0		4	0	1	0	1	1	1	0	0	0	0	0	0	1	0	0	0	1	1	0	1	3	1	2	6						1	1	1
8528	0	1	1	1	1	1	1	1	0	14	1	2	4	0	0		3	0	1	0	1	1	1	1	0	1	0	1	0	1	0	0	0	1	1	0	1	3	4	2	9
8539	0	1	1	1	1	1	1	1	1	33	2	2	1	1	0		4	0	1	0	1	1	1	1	1	0	0	1	0	1	0	0	0	0	1	0	1	3	4	1	8
8540	0	1	1	1	1	1	1	1	1	12	1	2	1	1	0		5	0	1	0	1	1	1	1	0	0	0	1	0	0	0	1	0	1	1	0	1	3	2	3	8
8543	0	1	1	1	1	1	1	1	1	12	2	3	1	1	0		2	0	1	0	1	1	1	1	0	0	0	1	0	0	0	0	0	1	1	0	1	3	2	2	7
8546	0	1	1	1	1	1	1	1	1	21	1	2	1	1	0		5	0	1	0	1	1	1	1	0	0	0	1	0	0	0	0	0	0	1	0	1	3	2	1	6
8555	1	1	1	1	1	1	1	1	1	27	1	2	1	1	0		5	0	1	0	1	1	1	0	0	0	0	1	0	0	0	0	0	1	1	0	1	3	1	2	6
8557	0	1	1	1	1	1	1	1	1	11	2	3	1	0	0		1	0	1	0	1	1	1	1	0	0	0	1	0	0	0	0	0	1	1	0	1	3	2	2	7						1	1	1
8558	0	1	1	1	1	1	1	1	1	11	2	2	1	1	0		4	0	1	0	1	1	0	1	0	0	0	1	0	0	0	0	0	1	1	0	1	2	2	2	6						1	1	1
8573	0	1	1	1	1	1	1	1	1	4	2	2	1	1	1	1	4	0	1	0	1	1	1	1	0	0	0	0	0	0	0	0	0	1	1	0	1	3	1	2	6	1	1	1	1	1	1	1	1
8580	0	1	1	1	1	1	1	1	1	9	1	2	4	1	1	1	5	0	1	0	1	1	1	1	0	0	0	1	0	0	0	0	1	1	1	0	1	3	2	3	8						1	1	1
8603	0	1	1	1	1	1	1	1	1	26	1	2	1	1	1	1	4	0	1	0	1	1	1	1	0	0	0	1	0	1	0	0	0	1	0	0	1	3	3	1	7
8605	0	1	1	1	1	1	1	1	1	13	2	2	1	1	1	1	4	0	1	0	1	1	1	1	0	0	0	1	0	0	0	0	0	1	1	0	1	3	2	2	7
8606	0	1	1	1	1	1	1	1	1	2	1	1	4	1	1	1	6	1	2	0	1	0	0	0	0	0	0	0	0	0	0	0	0	1	1	0	1	1	0	2	3	0	0	1	0	1	0	0	0
8608	0	1	1	1	1	1	1	1	1	29	1	2	1	1	1	1	1	1	2	0	1	1	1	1	0	0	0	1	0	1	0	0	0	1	1	0	1	3	3	2	8
8616	0	1	1	1	1	1	1	1	1	35	2	1	1	1	1	1	6	0	1	0	1	1	1	1	1	0	1	1	0	1	1	0	1	1	1	1	1	3	5	5	13
8619	0	1	1	1	1	1	1	1	1	2	2	2	1	1	1	1	6	0	1	0	1	0	0	1	0	0	0	1	0	0	0	0	0	1	0	0	1	1	2	1	4	1	1	1	1	1	0	0	0
8632	0	1	1	1	1	1	1	1	1	1	1	2	2	1	1	1	5	0	1	0	1	0	0	0	0	0	0	0	0	0	0	0	1	0	0	0	1	1	0	1	2	1	1	1	0	0	0	0	0
8641	0	1	1	1	1	1	1	1	1	16	2	2	1	1	1	1	5	1	2	0	1	1	1	1	1	1	1	1	0	1	1	1	0	1	1	1	1	3	6	5	14
8644	0	1	1	1	1	1	1	1	0	26	2	2	2	1	1	1	6	0	1	0	1	1	1	1	0	1	1	1	0	1	0	0	1	1	1	0	1	3	5	3	11
8655	0	1	1	1	1	1	1	1	0	2	1	1	4	1	1	1	5	0	1	0	1	0	0	0	0	0	0	0	0	0	0	0	1	1	0	0	1	1	0	2	3	1	1	1	0	0	0	0	0
8659	0	1	1	1	1	1	1	1	0	31	1	2	1	1	0		1	0	1	0	1	1	1	1	0	0	1	1	0	1	0	0	1	1	1	0	1	3	4	3	10
8660	0	1	1	1	1	1	1	1	0	23	1	2	2	1	0		5	0	1	0	1	1	1	1	1	1	1	1	0	1	0	0	0	1	1	0	1	3	6	2	11
8663	0	1	1	1	1	1	1	1	0	31	1	1	1	1	1	1	5	1	2	0	1	1	1	1	1	1	1	1	0	1	1	0	0	1	1	1	1	3	6	4	13
8685	0	1	1	1	1	1	1	1	1	27	2	2	1	1	1	1	6	1	2	0	1	1	1	1	1	1	1	1	0	0	0	0	0	1	1	0	1	3	5	2	10
8690	0	1	1	1	1	1	1	1	1	10	1	1	1	1	1	1	4	0	1	0	1	1	1	1	0	0	0	1	0	0	0	0	1	1	1	0	1	3	2	3	8						1	1	1
8705	0	1	1	1	1	1	1	1	1	7	2	2	1	1	1	1	6	0	1	0	1	1	0	1	0	0	0	0	0	0	0	0	1	1	1	0	1	2	1	3	6						1	1	1
8741	0	1	1	1	1	1	1	1	1	13	2	2	1	1	1	1	4	0	1	0	1	1	1	1	0	0	1	1	0	1	0	0	1	1	1	0	1	3	4	3	10
8770	0	1	1	1	1	1	1	1	1	6	2	3	1	1	1	1	4	0	1	0	1	0	0	1	0	0	0	0	0	0	0	0	0	1	1	0	1	1	1	2	4						1	1	1
8771	1	1	1	1	1	1	1	1	1	20	1	1	1	1	1	1	6	1	2	0	1	1	1	1	0	0	0	1	0	1	1	0	0	1	1	1	1	3	3	4	10
8773	0	1	1	1	1	1	1	1	1	19	2	3	1	1	1	1	4	0	1	0	1	1	1	1	0	0	0	1	0	0	0	0	0	1	1	0	1	3	2	2	7
8775	0	1	1	1	1	1	1	1	1	7	2	1	1	1	1	1	2	0	1	0	1	0	0	1	0	1	0	0	0	0	1	1	1	1	1	0	1	1	2	5	8						1	1	1
8788	1	1	1	1	1	1	1	1	1	13	1	1	1	1	1	1	1	0	1	0	1	1	1	1	1	0	0	1	0	1	0	0	1	1	1	0	1	3	4	3	10
8795	0	1	1	1	1	1	1	1	1	21	2	2	1	1	1	1	5	0	1	0	1	1	1	1	0	0	0	1	0	1	0	0	0	0	1	0	1	3	3	1	7
8796	0	1	1	1	1	1	1	1	1	6	2	2	4	1	1	1	5	0	1	0	1	1	0	1	0	1	0	1	0	0	1	1	0	0	1	0	1	2	3	3	8						1	1	1
8813	0	1	1	1	1	1	1	1	0	10	1	1	1	1	1	1	6	0	1	0	1	1	1	1	0	0	0	1	0	0	0	0	1	1	1	0	1	3	2	3	8						1	1	1
8857	0	1	1	1	1	1	1	1	1	27	2	3	1	0	0		4	0	1	0	1	0	1	1	0	0	0	1	0	1	0	0	0	0	1	0	1	2	3	1	6
8858	0	1	1	1	1	1	1	1	0	28	1	2	3	0	0		5	0	1	0	1	1	1	1	0	0	0	1	0	1	0	0	0	1	1	1	1	3	3	3	9
8866	0	1	1	1	1	1	1	1	1	18	1	3	1	1	1	1	4	0	1	0	1	1	1	1	0	0	1	1	0	1	0	0	0	1	1	0	1	3	4	2	9
8868	0	1	1	1	1	1	1	1	1	9	1	1	1	1	1	1	4	0	1	0	1	0	0	1	0	0	0	0	0	0	0	0	0	1	1	0	1	1	1	2	4						1	1	1
8894	0	1	1	1	1	1	1	1	1	11	2	1	1	1	1	1	7	0	1	0	1	1	1	1	0	0	0	0	0	0	0	0	0	1	1	0	1	3	1	2	6						1	1	1
8902	0	1	1	1	1	1	1	1	1	25	2	1	1	1	1	1	6	0	1	0	1	1	1	1	0	0	0	1	0	1	0	0	0	1	0	0	1	3	3	1	7
8913	0	1	1	1	1	1	1	1	1	7	1	2	1	1	1	1	4	0	1	0	1	1	1	1	0	0	0	1	0	0	0	0	0	0	1	0	1	3	2	1	6						1	1	1
8914	0	1	1	1	1	1	1	1	0	18	1	2	1	1	1	1	5	0	1	0	0	1	1	1	0	0	0	1	0	1	0	0	0	1	1	0	1	2	3	2	7
8915	1	1	1	1	1	1	1	1	0	15	1	2	1	1	1	1	5	0	1	0	1	1	1	1	0	1	1	1	0	1	0	0	0	1	1	0	1	3	5	2	10
8966	0	1	1	1	1	1	1	1	0	8	1	1	3	1	0		6	0	1	0	1	1	1	1	0	0	0	1	0	0	0	0	0	1	1	0	1	3	2	2	7						1	1	1
8967	1	1	1	1	1	1	1	1	1	22	1	1	1	1	1	1	7	0	1	0	1	1	1	1	0	0	0	1	0	0	0	0	0	1	1	0	1	3	2	2	7
8976	0	1	1	1	1	1	1	1	1	6	2	2	1	1	0		6	0	1	0	1	1	0	1	0	0	0	0	0	0	0	0	0	1	1	0	1	2	1	2	5						1	1	1
8982	1	1	1	1	1	1	1	1	1	24	2	1	1	1	1	1	6	0	1	0	1	1	1	1	0	0	1	1	0	1	0	0	0	1	1	0	1	3	4	2	9
8983	0	1	1	1	1	1	1	1	1	25	1	2	1	1	1	1	6	0	1	0	1	1	1	1	1	0	0	1	0	1	0	0	0	1	1	0	1	3	4	2	9
8984	0	1	1	1	1	1	1	1	1	25	1	2	1	1	1	1	6	0	1	0	1	1	1	1	0	0	0	1	0	1	0	0	0	1	1	0	1	3	3	2	8
9000	0	1	1	1	1	1	1	1	1	14	2	1	1	0	0		6	0	1	0	1	1	1	1	0	0	0	1	0	1	0	0	0	1	1	0	1	3	3	2	8
9023	0	1	1	1	1	1	1	1	1	30	1	3	1	1	1	1	5	0	1	0	1	1	1	1	1	0	0	1	0	1	0	0	0	1	1	0	1	3	4	2	9
9034	0	1	1	1	1	1	1	1	1	33	1	2	1	1	1	1	7	1	2	0	1	1	1	1	0	1	0	1	0	1	0	0	1	1	1	0	1	3	4	3	10
9041	0	1	1	1	1	1	1	1	0	23	2	2	1	1	1	1	5	0	1	0	1	1	1	1	0	0	0	1	0	0	0	0	0	1	1	0	1	3	2	2	7
9057	0	1	1	1	1	1	1	1	1	15	1	2	1	1	1	1	6	0	1	0	1	1	1	1	0	0	0	1	0	1	0	0	0	1	1	0	1	3	3	2	8
9059	1	1	1	1	1	1	1	1	1	21	2	1	1	1	1	1	2	0	1	0	1	1	1	1	0	0	0	1	0	1	0	0	0	1	1	0	1	3	3	2	8
9076	0	1	1	1	1	1	1	1	1	2	2	3	1	1	1	1	6	0	1	0	1	0	0	1	0	0	0	0	0	0	0	0	1	1	0	0	1	1	1	2	4	1	1	1	0	1	0	0	0
9078	0	1	1	1	1	1	1	1	1	7	2	2	1	1	1	1	4	0	1	0	1	1	0	1	0	0	0	1	0	0	0	0	0	1	1	0	1	2	2	2	6						1	1	1
9085	1	1	1	1	1	1	1	1	1	26	2	1	1	1	1	1	6	0	1	0	1	1	1	1	0	0	0	1	0	1	0	0	0	1	1	0	1	3	3	2	8
9095	0	1	1	1	1	1	1	1	1	0	1	2	1	1	1	1	4	0	1	0	1	1	0	0	0	0	0	0	0	0	0	0	0	1	0	0	1	2	0	1	3	1	1	1	0	0	0	0	0
9105	0	1	1	1	1	1	1	1	1	12	2	2	1	1	1	1	6	0	1	0	1	1	1	1	0	0	0	1	0	0	0	0	1	1	1	0	1	3	2	3	8
9106	0	1	1	1	1	1	1	1	1	12	2	2	1	1	1	1	6	0	1	0	1	1	1	1	0	1	0	1	0	0	0	0	0	1	1	0	1	3	3	2	8
9108	0	1	1	1	1	1	1	1	0	26	1	2	1	1	1	1	6	1	2	0	1	1	1	1	1	1	1	1	0	1	0	0	0	1	1	0	1	3	6	2	11
9109	0	1	1	1	1	1	1	1	1	14	2	2	4	1	1	1	5	0	1	0	1	1	1	1	1	0	0	1	0	0	0	0	0	1	1	0	1	3	3	2	8
9110	0	1	1	1	1	1	1	1	1	8	2	2	1	1	1	1	6	0	1	0	1	1	1	1	0	0	0	0	0	0	0	0	0	1	1	0	1	3	1	2	6						1	1	1
9111	0	1	1	1	1	1	1	1	1	4	1	2	4	1	1	1	5	0	1	0	1	0	0	1	0	0	0	0	0	0	0	0	0	1	1	0	1	1	1	2	4	1	1	1	1	1	1	1	1
9123	1	1	1	1	1	1	1	1	0	35	1	1	1	1	0		4	0	1	0	1	1	1	0	0	0	0	1	1	1	0	0	0	1	1	0	1	3	3	2	8
9124	0	1	1	1	1	1	1	1	0	4	1	2	1	1	0		3	0	1	0	1	1	0	0	0	0	0	0	0	0	0	0	0	1	0	0	1	2	0	1	3	1	1	1	1	1	1	1	1
9127	0	1	1	1	1	1	1	1	0	17	1	3	1	1	0		3	0	1	0	1	1	1	0	0	0	0	1	0	1	1	0	0	1	1	0	1	3	2	3	8
9131	0	1	1	1	1	1	1	1	1	21	1	2	1	1	0		6	0	1	0	1	0	1	1	0	0	1	1	0	1	0	0	0	1	0	0	1	2	4	1	7
9139	1	1	1	1	1	1	1	1	1	12	2	3	1	1	1	1	1	0	1	0	1	1	0	0	0	0	0	1	0	1	0	0	0	1	0	0	1	2	2	1	5
9147	0	1	1	1	1	1	1	1	0	17	1	1	1	1	0		6	0	1	0	1	1	1	0	0	0	0	1	0	1	0	0	1	1	0	0	1	3	2	2	7
9151	0	1	1	1	1	1	1	1	1	12	1	3	1	1	0		1	0	1	0	0	1	0	0	0	0	0	1	0	1	0	0	0	1	1	0	1	1	2	2	5
9159	0	1	1	1	1	1	1	1	0	33	2	3	1	0	0		6	0	1	0	1	1	1	0	0	0	0	1	0	1	0	0	0	1	1	1	1	3	2	3	8
9171	0	1	1	1	1	1	1	1	0	6	2	1	1	1	0		4	0	1	0	1	1	0	0	0	0	0	0	0	0	0	0	1	1	1	0	1	2	0	3	5						1	1	1
9174	1	1	1	1	1	1	1	1	0	10	2	1	1	1	0		3	0	1	0	1	1	0	0	0	0	0	1	0	1	0	0	1	1	1	0	1	2	2	3	7						1	1	1
9178	0	1	1	1	1	1	1	1	1	11	1	2	1	1	0		4	0	1	0	1	1	1	0	0	0	0	1	0	1	0	0	1	1	1	0	1	3	2	3	8						1	1	1
9184	0	1	1	1	1	1	1	1	0	5	2	2	1	1	0		6	0	1	0	1	0	1	1	0	0	0	0	0	0	0	0	1	1	1	0	1	2	1	3	6	1	1	1	1	1	1	1	1
9185	0	1	1	1	1	1	1	1	0	7	1	2	1	1	0		6	0	1	0	1	1	0	0	0	0	0	1	0	1	0	0	1	1	1	0	1	2	2	3	7						1	1	1
9187	0	1	1	1	1	1	1	1	0	13	1	1	2	1	0		6	0	1	0	1	1	1	0	0	0	0	1	0	1	0	1	1	1	1	0	1	3	2	4	9
9197	0	1	1	1	1	1	1	1	0	16	1	2	1	1	0		6	0	1	0	1	1	1	0	0	0	1	1	1	1	1	0	1	1	0	0	1	3	4	3	10
9205	0	1	1	1	1	1	1	1	0	17	2	2	1	1	0		5	0	1	0	1	1	1	0	0	0	0	1	0	0	0	0	1	1	1	0	1	3	1	3	7
9209	0	1	1	1	1	1	1	1	0	32	1	2	1	1	0		1	0	1	0	1	1	1	0	0	0	0	1	0	1	1	0	0	1	0	0	1	3	2	2	7
9210	0	1	1	1	1	1	1	1	0	9	1	4	1	1	0		1	0	1	0	1	1	1	0	0	0	0	0	0	1	0	0	1	1	1	0	1	3	1	3	7						1	1	1
9219	1	1	1	1	1	1	1	1	0	11	2	2	1	1	0		6	0	1	0	1	1	1	0	0	0	0	1	0	1	1	1	1	1	1	0	1	3	2	5	10						1	1	1
9223	0	1	1	1	1	1	1	1	1	28	1	4	1	1	0		2	0	1	0	1	1	1	0	0	0	0	1	0	1	0	0	0	1	1	0	1	3	2	2	7
9229	0	1	1	1	1	1	1	1	0	11	2	3	1	1	0		5	1	2	0	1	1	1	0	0	0	0	1	0	1	0	0	1	1	0	0	1	3	2	2	7						1	1	1
9235	0	1	1	1	1	1	1	1	0	29	2	3	1	1	0		3	0	1	0	1	1	0	0	0	0	1	1	0	1	0	0	0	1	1	0	1	2	3	2	7
9241	0	1	1	1	1	1	1	1	0	2	2	1	1	1	0		6	0	1	0	0	0	0	0	0	0	0	0	0	0	0	0	0	1	0	0	1	0	0	1	1	1	1	1	1	1	1	1	1
9242	0	1	1	1	1	1	1	1	0	9	1	1	1	1	0		4	0	1	0	1	1	0	1	0	0	0	0	0	0	0	0	1	1	0	0	1	2	1	2	5						1	1	1
9243	0	1	1	1	1	1	1	1	0	20	1	4	1	1	1	1	4	0	1	0	1	1	0	1	0	1	0	0	1	1	1	0	1	1	1	1	1	2	4	5	11
9244	0	1	1	1	1	1	1	1	0	27	2	4	1	1	0		3	0	1	0	1	1	1	0	0	0	1	1	0	1	0	0	1	1	1	0	1	3	3	3	9
9260	0	1	1	1	1	1	1	1	0	12	2	2	1	1	0		4	0	1	0	1	1	1	1	0	0	1	1	0	1	0	0	0	1	0	0	1	3	4	1	8
9262	1	1	1	1	1	1	1	1	0	34	1	1	1	1	0		6	1	2	0	1	1	0	0	0	0	1	1	1	1	1	0	0	1	1	1	1	2	4	4	10
9268	0	1	1	1	1	1	1	1	1	27	1	1	1	1	0		3	1	2	0	1	1	1	1	0	0	1	1	1	1	0	0	1	1	0	0	1	3	5	2	10
9272	0	1	1	1	1	1	1	1	0	5	1	1	1	0	0		3	0	1	0	1	0	0	0	0	0	0	0	0	0	0	0	1	1	1	0	1	1	0	3	4	1	1	1	1	1	1	1	1
9279	0	1	1	1	1	1	1	1	0	16	1	3	1	1	0		4	1	2	0	1	0	0	1	1	1	1	1	1	1	1	0	1	1	0	0	1	1	7	3	11
9283	0	1	1	1	1	1	1	1	0	2	2	3	1	1	0		1	0	1	0	0	0	0	0	0	0	0	0	0	0	0	0	0	0	0	0	1	0	0	0	0	1	1	1	1	1	1	1	1
9284	0	1	1	1	1	1	1	1	0	13	2	3	1	1	0		3	0	1	0	1	1	1	0	0	0	0	1	0	0	0	0	1	1	1	0	1	3	1	3	7
9285	0	1	1	1	1	1	1	1	0	19	1	4	1	0	0		5	0	1	0	1	0	0	1	0	0	0	1	0	0	0	0	0	1	1	0	1	1	2	2	5
9287	1	1	1	1	1	1	1	1	0	7	1	1	1	1	0		3	0	1	0	0	1	0	0	0	0	0	1	0	0	0	0	0	1	0	0	1	1	1	1	3						1	1	1
9291	0	1	1	1	1	1	1	1	0	4	2	2	1	1	0		1	0	1	0	1	0	0	0	0	0	0	0	0	0	0	0	0	0	0	0	1	1	0	0	1	1	1	1	1	1	1	1	1
9302	0	1	1	1	1	1	1	1	0	18	2	1	1	1	0		1	0	1	0	1	1	1	0	0	0	0	1	0	1	0	0	1	1	1	0	1	3	2	3	8
9307	0	1	1	1	1	1	1	1	0	28	2	1	1	1	0		4	0	1	0	1	0	0	0	0	0	0	1	0	1	0	0	0	1	1	0	1	1	2	2	5
9311	0	1	1	1	1	1	1	1	0	30	2	2	1	0	0		4	0	1	0	1	1	0	0	0	0	0	1	0	1	0	0	1	1	1	1	1	2	2	4	8
9316	0	1	1	1	1	1	1	1	0	22	1	3	1	1	0		1	0	1	0	1	1	0	0	0	0	1	1	0	1	0	0	0	1	1	0	1	2	3	2	7
9334	0	1	1	1	1	1	1	1	1	10	1	1	1	0	0		6	0	1	0	1	1	1	0	0	0	0	1	0	1	0	0	1	1	1	0	1	3	2	3	8						1	1	1
9337	0	1	1	1	1	1	1	1	0	33	2	5	1	1	0		1	0	1	0	1	1	1	0	0	0	0	1	0	1	0	0	0	1	1	0	1	3	2	2	7
9346	0	1	1	1	1	1	1	1	0	32	2	1	1	0	0		6	0	1	1	1	1	1	1	0	0	1	1	0	1	1	1	0	1	1	0	1	4	4	4	12
9348	0	1	1	1	1	1	1	1	1	9	1	2	1	1	0		6	0	1	0	1	1	1	0	0	0	0	1	0	0	0	0	0	1	1	0	1	3	1	2	6						1	1	1
9350	0	1	1	1	1	1	1	1	1	7	2	1	1	0	0		6	0	1	0	1	1	0	1	0	0	0	1	0	0	1	1	1	1	1	0	1	2	2	5	9						1	1	0
9352	0	1	1	1	1	1	1	1	1	30	2	2	1	0	0		5	0	1	0	1	0	0	0	0	1	1	1	0	1	1	0	0	0	1	1	1	1	4	3	8
9402	0	1	1	1	1	1	1	1	0	7	2	1	1	1	0		6	0	1	0	1	1	0	0	0	0	0	0	0	0	0	0	1	1	0	0	1	2	0	2	4						1	1	1
9423	0	1	1	1	1	1	1	1	1	9	2	2	1	0	0		6	0	1	0	1	1	0	0	0	1	0	0	0	0	0	0	1	1	1	0	1	2	1	3	6						1	1	1
9425	0	1	1	1	1	1	1	1	0	3	1	1	1	1	0		1	0	1	0	1	0	0	0	0	0	0	0	0	0	0	0	1	1	1	0	1	1	0	3	4	1	1	1	1	1	1	1	1
9428	0	1	1	1	1	1	1	1	0	14	2	1	1	0	0		4	0	1	0	1	1	1	1	0	0	0	1	1	1	0	1	1	1	1	0	1	3	4	4	11
9429	0	1	1	1	1	1	1	1	1	3	1	1	1	0	0		3	0	1	0	1	1	0	0	0	0	0	0	0	0	0	1	1	1	1	0	1	2	0	4	6	1	1	1	1	1	1	1	1
9452	0	1	1	1	1	1	1	1	1	12	2	6	1	0	0		1	0	1	0	0	1	1	0	0	0	0	1	0	1	0	0	0	0	0	0	1	2	2	0	4
9454	0	1	1	1	1	1	1	1	0	3	2	5	1	0	0		1	0	1	0	0	0	0	0	0	0	0	0	0	0	0	0	0	1	0	0	1	0	0	1	1	1	1	1	1	1	1	1	0
9478	0	1	1	1	1	1	1	1	0	8	1	1	1	1	0		6	1	4	0	1	1	1	1	0	1	1	1	1	0	1	1	1	1	1	1	1	3	5	6	14						1	1	1
9488	0	1	1	1	1	1	1	1	0	12	1	1	1	0	0		6	1	2	0	1	1	1	0	0	0	0	1	0	1	1	0	0	1	1	0	1	3	2	3	8
9491	0	1	1	1	1	1	1	1	1	24	2	1	1	1	0		6	0	1	0	1	1	1	0	0	1	0	1	1	1	0	0	0	0	1	0	1	3	4	1	8
9504	0	1	1	1	1	1	1	1	1	7	2	2	1	1	0		6	0	1	0	1	1	1	0	0	1	0	1	1	0	0	0	1	1	0	0	1	3	3	2	8						1	1	1
9533	0	1	1	1	1	1	1	1	1	11	1	1	1	0	0		4	0	1	0	1	1	0	0	0	0	0	1	0	0	0	0	0	0	0	0	1	2	1	0	3						1	1	1
9534	0	1	1	1	1	1	1	1	0	27	2	1	1	0	0		6	0	4	1	1	1	1	1	0	1	1	1	1	1	1	1	1	1	0	1	1	4	6	5	15
9571	0	1	1	1	1	1	1	1	0	12	2	2	1	0	0		5	0	1	0	1	1	1	1	0	0	0	1	1	0	0	1	1	1	0	0	1	3	3	3	9
9602	0	1	1	1	1	1	1	1	0	30	2	2	1	1	0		6	1	2	1	1	1	0	0	0	0	0	1	0	1	0	0	0	1	1	1	1	3	2	3	8
9623	0	1	1	1	1	1	1	1	1	21	1	2	1	1	0		6	1	3	0	1	1	1	0	1	1	0	1	0	1	1	1	1	1	1	0	1	3	4	5	12
9640	0	1	1	1	1	1	1	1	0	8	1	1	1	0	0		6	0	1	0	1	1	0	1	0	0	0	1	0	0	0	1	1	1	1	1	1	2	2	5	9						1	1	1
9641	0	1	1	1	1	1	1	1	1	12	2	1	1	0	0		6	0	1	0	1	1	1	1	0	0	1	1	0	0	0	0	1	1	1	0	1	3	3	3	9
9668	0	1	1	1	1	1	1	1	0	23	2	2	1	0	0		7	1	3	1	1	1	1	1	0	1	1	1	1	1	1	1	1	1	1	1	1	4	6	6	16
9681	0	1	1	1	1	1	1	1	1	30	2	2	1	0	0		6	0	1	0	1	1	0	1	1	1	1	1	1	1	1	1	0	1	1	1	1	2	7	5	14
9726	0	1	1	1	1	1	1	1	1	24	2	2	1	1	0		4	0	1	1	1	1	1	0	0	0	1	1	0	1	0	0	1	1	1	1	1	4	3	4	11
9729	0	1	1	1	1	1	1	1	1	23	2	2	1	1	0		3	0	2	0	1	1	1	0	0	0	1	1	0	0	0	0	1	1	1	0	1	3	2	3	8
9731	0	1	1	1	1	1	1	1	1	21	2	3	1	0	0		6	0	1	0	1	1	1	1	0	1	1	1	0	1	0	0	1	1	1	0	1	3	5	3	11
9758	0	1	1	1	1	1	1	1	1	19	2	2	1	1	0		4	0	1	0	1	1	1	0	0	1	1	1	0	1	1	1	0	1	1	1	1	3	4	5	12
9792	0	1	1	1	1	1	1	1	0	8	1	1	1	0	0		6	0	1	0	1	1	0	0	0	0	0	1	0	0	0	0	1	1	1	1	1	2	1	4	7						1	1	1
9810	1	1	1	1	1	1	1	1	0	34	2	1	1	0	0		6	1	2	0	1	1	0	0	0	0	1	1	1	0	1	0	0	1	1	1	1	2	3	4	9
9827	0	1	1	1	1	1	1	1	0	28	2	1	1	0	0		6	1	2	0	1	1	1	1	1	1	1	1	1	1	1	1	1	1	1	0	1	3	7	5	15
9833	0	1	1	1	1	1	1	1	1	24	1	1	1	1	0		6	1	4	1	1	1	1	0	1	1	1	1	1	1	1	0	1	1	1	1	1	4	6	5	15
9910	0	1	1	1	1	1	1	1	1	8	1	1	1	1	0		4	0	1	0	1	1	1	1	0	0	0	1	0	0	0	0	0	1	1	0	1	3	2	2	7						1	1	1
9913	0	1	1	1	1	1	1	1	0	18	1	2	1	1	0		6	0	1	0	1	1	1	1	0	1	1	1	1	1	1	1	1	1	1	0	1	3	6	5	14
9941	0	1	1	1	1	1	1	1	1	29	2	2	1	1	0		6	0	1	0	1	1	1	1	0	1	1	1	1	1	1	1	0	1	1	1	1	3	6	5	14
9950	0	1	1	1	1	1	1	1	0	13	1	2	1	0	0		6	0	1	0	1	1	1	1	0	0	1	1	0	1	1	0	1	1	1	0	1	3	4	4	11
9954	0	1	1	1	1	1	1	1	0	5	1	1	1	1	0		6	0	1	0	1	0	0	0	0	0	0	0	0	0	0	0	0	1	1	0	1	1	0	2	3	1	1	1	1	1	1	1	1
9973	0	1	1	1	1	1	1	1	1	15	2	2	1	1	0		6	0	1	0	1	1	1	0	0	0	0	1	0	1	0	0	0	1	0	0	1	3	2	1	6
9997	0	1	1	1	1	1	1	1	1	23	1	1	1	1	0		4	0	1	0	1	1	0	0	0	0	0	1	0	1	0	0	0	1	1	0	1	2	2	2	6
10038	0	1	1	1	1	1	1	1	1	14	1	1	1	1	0		6	1	2	0	1	1	0	1	0	0	1	1	1	0	1	1	0	1	1	1	1	2	4	5	11
10039	0	1	1	1	1	1	1	1	1	24	2	2	1	0	0		6	1	2	0	1	0	0	0	1	1	1	1	1	1	1	1	1	1	1	1	1	1	6	6	13
10060	0	1	1	1	1	1	1	1	0	13	1	1	1	0	0		6	1	2	0	1	1	0	1	0	0	0	1	1	0	0	0	0	0	1	0	1	2	3	1	6
10097	0	1	1	1	1	1	1	1	0	29	1	1	1	0	0		6	0	1	0	1	1	0	1	0	0	1	1	0	1	0	0	1	1	1	1	1	2	4	4	10
10132	0	1	1	1	1	1	1	1	1	4	1	2	1	1	0		5	0	1	0	1	0	0	1	0	0	0	0	0	0	0	0	1	1	1	0	1	1	1	3	5	1	1	1	1	1	1	1	1
10140	0	1	1	1	1	1	1	1	1	16	2	2	1	1	0		5	0	1	0	1	1	0	0	0	0	0	1	0	1	0	0	0	1	1	0	1	2	2	2	6
10167	0	1	1	1	1	1	1	1	1	6	2	1	1	1	0		6	0	1	0	1	0	0	0	0	0	0	0	0	0	0	0	1	1	0	0	1	1	0	2	3						1	1	1
10212	0	1	1	1	1	1	1	1	1	2	2	2	1	1	0		5	0	1	0	1	0	0	0	0	0	0	0	0	0	0	0	1	1	1	0	1	1	0	3	4	1	1	1	1	0	1	1	1
10236	0	1	1	1	1	1	1	1	1	15	2	1	1	1	1	1	6	0	1	0	1	1	1	0	0	0	0	1	1	1	0	1	1	1	1	1	1	3	3	5	11
10237	0	1	1	1	1	1	1	1	0	7	2	2	1	0	0		4	0	1	1	1	1	0	0	0	1	0	1	0	0	1	0	1	1	1	0	1	3	2	4	9						1	1	1
10239	0	1	1	1	1	1	1	1	1	28	1	2	1	1	0		6	0	1	0	1	1	1	0	0	0	0	1	1	1	0	0	1	1	1	0	1	3	3	3	9
10277	0	1	1	1	1	1	1	1	0	10	1	3	1	1	0		1	0	1	0	0	1	1	0	0	0	0	1	0	0	0	0	1	1	1	0	1	2	1	3	6						1	1	1
10310	0	1	1	1	1	1	1	1	1	16	1	2	1	1	0		1	0	1	0	1	1	1	0	0	1	0	1	0	1	1	0	0	1	0	0	1	3	3	2	8
10354	0	1	1	1	1	1	1	1	1	11	1	2	1	1	0		6	1	4	0	1	1	1	0	0	0	0	1	1	1	0	1	1	1	0	0	1	3	3	3	9						1	1	1
10360	0	1	1	1	1	1	1	1	0	5	2	1	1	1	0		6	0	1	0	1	1	0	0	0	0	0	0	0	0	0	0	1	1	0	0	1	2	0	2	4	1	1	1	1	1	1	1	1
10390	0	1	1	1	1	1	1	1	1	10	2	2	1	1	0		3	0	1	0	1	1	0	0	0	0	1	1	0	1	0	0	0	1	1	0	1	2	3	2	7						1	1	1
10392	0	1	1	1	1	1	1	1	1	24	1	2	1	1	0		1	0	1	0	1	1	1	0	0	0	1	1	0	1	0	0	0	1	1	1	1	3	3	3	9
10438	0	1	1	1	1	1	1	1	0	7	1	1	1	1	0		6	0	1	0	1	1	0	1	0	0	0	1	0	0	0	0	1	1	0	0	1	2	2	2	6						1	1	1
10443	0	1	1	1	1	1	1	1	1	22	1	2	1	1	0		6	1	2	0	1	1	0	0	1	1	0	1	0	1	0	0	0	1	0	1	1	2	4	2	8
10454	0	1	1	1	1	1	1	1	0	3	2	2	1	1	0		7	0	1	0	1	0	0	0	0	0	0	0	0	0	0	0	1	1	0	0	1	1	0	2	3	1	1	1	1	1	1	1	1
10493	0	1	1	1	1	1	1	1	0	34	2	3	1	0	0		7	0	1	0	1	1	0	1	1	1	1	1	0	1	0	1	0	1	1	1	1	2	6	4	12
10494	0	1	1	1	1	1	1	1	0	18	2	2	1	0	0		4	0	1	0	1	1	1	0	0	0	0	1	0	0	1	0	1	1	0	0	1	3	1	3	7
10504	0	1	1	1	1	1	1	1	1	4	2	1	1	0	0		6	0	1	0	1	0	0	0	0	0	0	0	0	0	1	0	1	1	1	1	1	1	0	5	6	1	1	1	1	1	1	1	1
10516	0	1	1	1	1	1	1	1	0	28	1	1	1	1	0		5	1	2	0	1	1	1	1	0	1	1	1	1	1	1	0	1	1	1	1	1	3	6	5	14
10553	0	1	1	1	1	1	1	1	0	11	1	2	1	1	0		4	0	1	0	1	1	0	1	0	1	0	1	0	0	0	0	1	1	0	0	1	2	3	2	7						1	1	1
10556	0	1	1	1	1	1	1	1	0	21	2	2	1	1	0		5	0	1	0	1	1	1	0	0	1	0	1	0	1	1	0	1	1	1	0	1	3	3	4	10
10561	0	1	1	1	1	1	1	1	0	6	1	1	1	1	0		6	0	1	0	1	0	0	0	0	0	0	0	0	0	0	0	0	1	1	0	1	1	0	2	3						1	1	1
10571	0	1	1	1	1	1	1	1	1	24	2	1	4	0	0		6	1	4	0	1	1	1	1	1	1	1	1	1	1	1	1	1	1	1	1	1	3	7	6	16
10601	0	1	1	1	1	1	1	1	0	16	2	1	1	1	0		6	0	1	0	1	1	1	1	0	0	1	1	1	1	0	1	1	1	1	1	1	3	5	5	13
10615	0	1	1	1	1	1	1	1	0	24	1	1	1	1	0		6	0	1	0	1	1	0	0	0	0	1	1	0	1	1	0	1	1	1	0	1	2	3	4	9
10620	0	1	1	1	1	1	1	1	0	10	2	3	1	1	0		6	0	1	1	1	1	1	1	0	0	1	1	1	1	0	1	1	1	0	0	1	4	5	3	12						1	1	1
10636	0	1	1	1	1	1	1	1	0	14	2	1	1	1	0		6	0	1	0	1	1	0	1	0	0	0	1	0	1	0	0	0	1	0	0	1	2	3	1	6
10637	0	1	1	1	1	1	1	1	0	11	2	4	1	1	0		4	0	1	0	1	1	1	0	0	0	0	1	0	1	0	1	1	1	1	0	1	3	2	4	9						1	1	1
10638	1	1	1	1	1	1	1	1	0	28	2	1	1	1	0		6	0	1	0	1	1	1	1	0	0	0	1	1	1	0	0	0	0	1	1	1	3	4	2	9
10642	0	1	1	1	1	1	1	1	0	15	2	2	1	1	0		6	0	1	0	1	1	1	0	0	1	0	1	0	1	0	0	0	1	1	0	1	3	3	2	8
10661	0	1	1	1	1	1	1	1	1	16	2	3	1	1	0		5	0	1	0	1	1	1	0	0	0	1	1	0	1	0	1	1	1	1	1	1	3	3	5	11
10692	0	1	1	1	1	1	1	1	0	10	2	2	1	1	0		3	0	1	0	1	1	1	0	0	0	0	1	0	1	0	1	1	1	0	0	1	3	2	3	8						1	1	1
10729	0	1	1	1	1	1	1	1	0	5	1	4	1	0	0		1	0	1	0	0	1	0	0	0	0	0	1	0	0	0	0	0	1	1	0	1	1	1	2	4	1	1	1	1	1	1	1	1
10749	0	1	1	1	1	1	1	1	0	22	1	3	1	1	0		3	0	1	0	1	1	0	0	0	0	0	1	0	1	0	0	0	1	0	0	1	2	2	1	5
10750	0	1	1	1	1	1	1	1	1	22	1	3	1	1	0		3	0	1	0	1	1	0	0	0	0	0	1	0	1	0	0	0	1	1	0	1	2	2	2	6
10756	0	1	1	1	1	1	1	1	0	8	1	1	1	1	0		6	0	1	0	1	1	0	1	0	0	0	1	0	1	0	0	1	1	1	0	1	2	3	3	8						1	1	1
10758	1	1	1	1	1	1	1	1	1	14	1	1	1	1	0		5	0	1	0	1	1	1	0	0	0	0	1	0	1	0	0	1	1	1	1	1	3	2	4	9
10769	0	1	1	1	1	1	1	1	1	11	2	1	1	1	0		5	0	1	0	1	1	1	1	0	0	1	1	1	0	0	0	1	1	1	0	1	3	4	3	10						1	1	1
10797	0	1	1	1	1	1	1	1	0	16	2	2	1	0	0		6	0	1	0	1	0	0	0	0	0	1	1	0	0	0	0	0	1	0	0	1	1	2	1	4
10809	0	1	1	1	1	1	1	1	0	7	2	2	1	0	0		4	0	1	0	1	1	0	1	0	0	0	1	0	1	0	1	1	1	1	0	1	2	3	4	9						1	1	1
10847	0	1	1	1	1	1	1	1	1	17	2	2	1	0	0		3	0	1	0	1	1	1	0	0	0	0	1	1	1	0	0	0	1	1	0	1	3	3	2	8
10894	0	1	1	1	1	1	1	1	0	12	2	1	1	0	0		4	0	1	0	1	1	0	1	0	0	0	1	0	1	0	0	1	1	1	0	1	2	3	3	8
10902	0	1	1	1	1	1	1	1	0	35	1	2	1	1	1	1	4	0	1	0	1	1	1	0	0	0	1	1	1	1	0	0	0	1	0	0	1	3	4	1	8
10907	0	1	1	1	1	1	1	1	1	30	2	1	2	0	0		6	1	3	0	1	1	0	1	1	1	1	1	1	1	1	1	1	1	1	0	1	2	7	5	14
10912	0	1	1	1	1	1	1	1	1	16	1	1	1	0	0		6	0	1	0	1	1	0	1	0	0	0	1	0	1	1	0	1	1	0	0	1	2	3	3	8
10916	0	1	1	1	1	1	1	1	0	21	2	3	1	0	0		6	0	1	0	1	1	0	0	0	1	1	1	0	1	0	0	0	1	1	0	1	2	4	2	8
10918	0	1	1	1	1	1	1	1	0	8	1	2	1	1	1	1	6	1	4	0	1	1	0	1	0	1	1	1	1	1	1	0	1	1	1	1	1	2	6	5	13						1	1	1
10946	0	1	1	1	1	1	1	1	0	11	2	1	1	0	0		6	0	1	0	1	1	0	0	0	1	0	1	0	1	0	0	1	1	1	1	1	2	3	4	9						1	1	1
10950	0	1	1	1	1	1	1	1	0	34	2	2	1	0	0		6	0	1	0	1	1	1	1	0	0	1	1	1	1	1	1	1	1	1	1	1	3	5	6	14
10953	0	1	1	1	1	1	1	1	0	8	2	1	1	0	0		6	0	2	0	1	1	0	1	0	0	0	1	0	1	0	0	0	1	1	0	1	2	3	2	7						1	1	1
10961	0	1	1	1	1	1	1	1	1	16	2	1	1	0	0		6	1	3	1	1	1	1	0	0	1	1	1	1	1	0	1	1	1	1	0	1	4	5	4	13
10963	0	1	1	1	1	1	1	1	1	1	2	3	1	0	0		6	0	1	0	1	0	0	0	0	0	0	0	0	0	0	1	1	1	1	0	1	1	0	4	5	1	1	1	0	0	1	1	1
10983	0	1	1	1	1	1	1	1	0	30	2	1	1	1	0		4	1	2	0	1	1	1	0	0	1	0	1	0	1	1	0	1	1	1	0	1	3	3	4	10
10984	0	1	1	1	1	1	1	1	1	4	2	2	1	1	1	1	5	0	1	0	1	0	0	1	0	0	0	0	0	0	0	1	1	1	0	0	1	1	1	3	5	1	1	1	1	1	1	1	1
11021	0	1	1	1	1	1	1	1	1	12	1	2	1	1	0		4	0	1	0	1	1	1	0	0	0	1	1	0	1	0	0	1	1	1	0	1	3	3	3	9
11042	0	1	1	1	1	1	1	1	0	12	1	3	1	1	1	1	5	0	1	0	1	1	1	0	0	1	1	1	1	1	1	1	1	1	1	1	1	3	5	6	14
11053	0	1	1	1	1	1	1	1	1	5	1	2	1	0	0		3	0	1	0	1	0	0	0	0	0	0	0	0	0	0	0	1	1	0	0	1	1	0	2	3	1	1	1	1	1	1	1	1
11059	0	1	1	1	1	1	1	1	1	15	2	2	1	0	0		4	0	1	0	1	1	1	1	0	0	0	1	0	1	0	0	0	1	1	0	1	3	3	2	8
11060	0	1	1	1	1	1	1	1	0	11	2	2	1	1	0		6	1	4	0	1	1	1	1	1	1	1	1	1	1	1	1	1	1	1	1	1	3	7	6	16						1	1	1
11061	0	1	1	1	1	1	1	1	0	26	2	2	1	0	0		3	1	3	0	1	1	0	0	1	1	0	1	0	1	1	1	0	1	0	1	1	2	4	4	10
11066	0	1	1	1	1	1	1	1	0	14	1	1	1	0	0		5	0	1	0	1	1	1	0	0	0	0	1	0	1	0	0	0	1	1	1	1	3	2	3	8
11070	0	1	1	1	1	1	1	1	0	21	1	2	1	0	0		6	0	1	0	1	1	0	1	0	0	1	1	1	1	0	0	1	1	1	1	1	2	5	4	11
11081	0	1	1	1	1	1	1	1	0	27	1	1	1	0	0		6	0	1	0	1	1	1	0	0	1	0	1	0	1	0	0	1	1	1	1	1	3	3	4	10
11082	0	1	1	1	1	1	1	1	0	21	2	1	1	1	1	1	4	0	1	0	1	1	1	0	0	0	0	1	0	1	0	1	1	1	1	0	1	3	2	4	9
11101	0	1	1	1	1	1	1	1	1	0	1	1	1	1	0		6	0	1	0	0	0	0	0	0	0	0	0	0	0	0	0	1	1	1	0	1	0	0	3	3	1	1	1	1	1	1	1	1
11106	0	1	1	1	1	1	1	1	0	18	2	3	1	1	0		5	0	1	0	1	1	1	0	0	0	0	1	0	1	0	0	1	1	1	0	1	3	2	3	8
11123	0	1	1	1	1	1	1	1	0	22	1	1	1	1	0		6	0	1	0	1	1	1	0	0	0	0	1	0	1	0	1	0	1	1	0	1	3	2	3	8
11137	0	1	1	1	1	1	1	1	0	15	2	1	1	1	0		7	0	1	0	1	1	1	0	0	0	0	1	0	1	1	0	0	1	1	0	1	3	2	3	8
11146	0	1	1	1	1	1	1	1	1	22	1	2	1	1	1	1	1	0	1	0	1	1	1	0	0	1	0	0	0	1	1	1	1	1	0	0	1	3	2	4	9
11148	0	1	1	1	1	1	1	1	0	19	2	1	1	1	0		6	0	1	0	1	1	1	0	1	1	1	0	0	1	0	0	0	1	1	0	1	3	4	2	9
11162	0	1	1	1	1	1	1	1	1	26	2	2	1	0	0		5	0	1	0	1	1	1	0	0	0	0	1	0	1	0	0	0	1	1	1	1	3	2	3	8
11179	0	1	1	1	1	1	1	1	0	30	2	1	1	0	0		6	0	1	0	1	0	0	1	0	0	0	1	0	0	0	0	0	0	1	0	1	1	2	1	4
11182	0	1	1	1	1	1	1	1	1	9	2	2	1	0	0		6	1	3	0	1	1	1	1	1	1	1	0	0	1	1	0	1	1	1	0	1	3	5	4	12						1	1	1
11183	0	1	1	1	1	1	1	1	1	15	1	2	1	1	1	1	6	1	3	0	1	1	1	0	1	1	1	1	0	1	1	1	0	1	1	0	1	3	5	4	12
11197	0	1	1	1	1	1	1	1	0	1	1	2	1	1	0		6	0	1	0	0	0	0	0	0	0	0	0	0	0	0	0	0	1	0	0	1	0	0	1	1	1	1	1	0	1	0	1	1
11210	0	1	1	1	1	1	1	1	1	7	1	2	1	1	1	1	6	0	1	0	1	0	0	0	0	0	1	0	0	1	0	0	1	1	1	0	1	1	2	3	6						1	1	1
11212	0	1	1	1	1	1	1	1	0	13	2	1	4	1	0		1	1	2	0	1	1	1	1	0	0	1	1	0	1	0	0	1	1	1	0	1	3	4	3	10
11213	0	1	1	1	1	1	1	1	0	3	2	1	1	0	0		6	0	1	0	1	0	0	0	0	0	0	0	0	0	0	0	1	1	1	0	1	1	0	3	4	1	0	0	1	0	1	0	1
11221	0	1	1	1	1	1	1	1	0	6	2	1	1	0	0		6	0	1	0	1	0	0	1	0	0	0	0	0	0	0	0	1	1	1	0	1	1	1	3	5						1	1	1
11222	0	1	1	1	1	1	1	1	1	19	1	2	1	0	0		5	0	1	0	1	1	1	0	0	1	0	1	0	1	0	0	1	1	1	0	1	3	3	3	9
11223	0	1	1	1	1	1	1	1	1	27	1	2	1	1	0		6	0	1	0	1	1	1	1	1	1	1	1	0	1	1	1	1	1	0	1	1	3	6	5	14
11240	0	1	1	1	1	1	1	1	0	25	2	1	1	0	0		6	1	4	0	1	0	1	1	1	1	1	1	1	1	1	0	1	1	1	1	1	2	7	5	14
11242	0	1	1	1	1	1	1	1	0	5	1	2	1	0	0		1	0	1	0	1	0	0	1	0	0	0	0	0	0	0	1	1	1	1	0	1	1	1	4	6	1	1	1	1	1	1	1	1
11244	0	1	1	1	1	1	1	1	1	23	1	2	1	1	0		6	0	1	0	1	1	1	0	1	1	0	1	0	1	1	0	1	1	0	0	1	3	4	3	10
11250	0	1	1	1	1	1	1	1	0	20	2	2	1	1	0		6	0	1	0	1	1	1	1	0	1	1	1	1	1	1	1	1	1	1	0	1	3	6	5	14
11255	0	1	1	1	1	1	1	1	1	2	2	2	1	1	0		4	0	1	0	0	0	0	0	0	0	0	0	0	0	0	0	0	1	0	0	1	0	0	1	1	1	0	1	0	0	0	0	0
11257	0	1	1	1	1	1	1	1	0	25	1	2	2	1	0		5	0	1	0	1	0	0	0	0	1	0	1	0	1	0	0	0	1	0	0	1	1	3	1	5
11264	1	1	1	1	1	1	1	1	1	22	1	1	1	0	0		4	0	1	0	1	0	0	0	0	0	1	1	0	1	0	1	1	1	1	0	1	1	3	4	8
11266	0	1	1	1	1	1	1	1	1	1	2	1	1	1	0		6	0	1	0	1	0	0	1	0	0	0	0	0	0	0	0	1	1	0	0	1	1	1	2	4	1	0	1	1	0	1	1	0
11294	0	1	1	1	1	1	1	1	1	29	1	3	1	1	0		4	0	1	0	1	1	0	0	0	0	1	1	1	1	1	1	1	1	1	1	1	2	4	6	12
11295	0	1	1	1	1	1	1	1	1	4	1	2	1	1	0		6	0	1	0	1	0	0	0	0	0	0	0	0	0	0	0	0	1	1	0	1	1	0	2	3	1	1	1	1	1	1	1	1
11362	0	1	1	1	1	1	1	1	1	5	1	1	1	1	0		4	0	1	0	1	0	0	0	0	0	0	0	0	0	0	1	1	1	1	0	1	1	0	4	5	1	1	1	1	1	1	1	1
11373	0	1	1	1	1	1	1	1	0	10	1	1	1	1	0		5	0	1	0	1	1	1	0	0	0	0	1	0	1	0	0	0	1	1	0	1	3	2	2	7						1	1	1
11377	0	1	1	1	1	1	1	1	1	12	2	3	1	1	1	1	4	0	1	0	1	1	1	1	1	1	1	1	1	1	1	0	1	1	1	1	1	3	7	5	15
11384	0	1	1	1	1	1	1	1	0	19	1	3	1	1	0			0	1	0	1	1	1	0	0	0	0	1	0	1	0	0	1	1	1	0	1	3	2	3	8
11395	0	1	1	1	1	1	1	1	0	31	1	1	1	1	1	1	4	0	1	0	1	1	1	0	0	0	0	1	0	1	0	0	0	1	1	0	1	3	2	2	7
11415	0	1	1	1	1	1	1	1	0	6	1	1	1	1	0		5	0	1	0	1	1	0	0	0	0	0	1	0	0	0	0	1	1	1	0	1	2	1	3	6						1	1	1
11418	0	1	1	1	1	1	1	1	0	13	2	1	1	0	0		6	0	1	0	1	1	1	1	0	1	1	1	1	1	0	0	0	1	1	0	1	3	6	2	11
11434	0	1	1	1	1	1	1	1	1	17	2	2	1	1	0		5	1	4	0	1	1	1	0	1	1	1	1	0	1	1	1	1	1	1	0	1	3	5	5	13
11435	0	1	1	1	1	1	1	1	1	9	1	2	4	1	1	1	6	0	1	0	1	1	0	1	0	1	1	1	0	1	0	0	1	1	1	0	1	2	5	3	10						1	1	1
11436	0	1	1	1	1	1	1	1	1	21	1	1	1	1	1	1	3	1	2	0	1	1	1	1	1	1	1	1	1	1	1	1	1	1	1	1	1	3	7	6	16
11445	0	1	1	1	1	1	1	1	0	11	1	1	1	1	0		3	0	1	0	1	1	1	0	0	0	1	1	0	1	0	0	1	1	1	0	1	3	3	3	9						1	1	1
11446	1	1	1	1	1	1	1	1	0	26	2	1	1	1	0		6	0	1	0	1	0	0	0	0	0	0	1	0	1	0	0	0	1	1	0	1	1	2	2	5
11450	0	1	1	1	1	1	1	1	1	11	1	2	1	1	1	1	4	1	2	0	1	1	1	1	1	1	1	1	1	1	1	1	1	1	1	1	1	3	7	6	16						1	1	1
11459	0	1	1	1	1	1	1	1	1	18	2	1	1	1	1	1	6	1	2	0	1	1	0	0	0	1	0	1	1	1	1	1	1	1	1	1	1	2	4	6	12
11464	0	1	1	1	1	1	1	1	1	15	1	1	1	1	0		6	0	1	0	1	1	0	0	0	0	1	1	1	1	0	0	0	1	0	0	1	2	4	1	7
11472	1	1	1	1	1	1	1	1	0	6	1	1	1	1	1	1	6	0	1	0	1	0	0	0	0	0	0	0	0	0	0	0	1	1	0	0	1	1	0	2	3						1	1	1
11473	0	1	1	1	1	1	1	1	0	16	1	1	1	1	0		6	1	2	0	1	1	1	1	0	0	0	1	1	1	0	1	1	1	1	0	1	3	4	4	11
11477	0	1	1	1	1	1	1	1	0	26	1	1	1	0	0		1	0	1	0	1	1	1	1	0	0	1	1	1	1	1	0	0	1	1	0	1	3	5	3	11
11479	1	1	1	1	1	1	1	1	1	17	1	1	3	1	1	1	6	0	1	0	1	1	1	0	0	0	0	1	0	1	0	0	1	1	0	0	1	3	2	2	7
11480	0	1	1	1	1	1	1	1	1	22	2	2	1	1	0		6	0	1	0	1	1	1	1	1	0	1	1	1	1	1	0	0	1	0	0	1	3	6	2	11
11483	0	1	1	1	1	1	1	1	1	28	2	2	1	1	1	1	5	0	1	0	1	1	1	0	1	1	1	1	1	1	1	1	0	1	1	1	1	3	6	5	14
11484	0	1	1	1	1	1	1	1	1	11	2	2	1	1	1	1	6	0	1	0	1	1	1	0	1	1	0	1	0	1	0	0	1	1	1	0	1	3	4	3	10						1	1	1
11487	0	1	1	1	1	1	1	1	0	17	2	1	1	1	0		6	0	1	0	1	0	0	0	0	0	0	1	0	1	0	0	0	1	1	0	1	1	2	2	5
11548	0	1	1	1	1	1	1	1	0	16	2	1	1	0	0		6	1	3	0	1	1	1	1	1	1	1	1	1	1	1	1	1	1	1	1	1	3	7	6	16
11560	0	1	1	1	1	1	1	1	1	21	2	2	1	1	1	1	4	0	1	0	1	1	1	1	0	1	1	1	1	1	1	1	1	1	1	1	1	3	6	6	15
11563	0	1	1	1	1	1	1	1	0	27	2	1	1	1	0		6	0	1	0	1	1	1	0	0	0	1	1	1	1	0	0	0	1	1	0	1	3	4	2	9
11578	0	1	1	1	1	1	1	1	1	30	2	1	1	1	1	1	6	1	2	0	1	1	0	0	0	0	1	1	0	1	0	1	1	1	1	0	1	2	3	4	9
11579	0	1	1	1	1	1	1	1	0	13	2	1	1	1	1	1	1	0	1	0	1	1	1	0	0	0	0	1	0	1	0	0	0	1	1	0	1	3	2	2	7
11586	0	1	1	1	1	1	1	1	0	17	2	2	1	1	0		6	0	1	0	1	1	1	0	0	0	0	1	0	1	0	0	1	1	0	0	1	3	2	2	7
11588	0	1	1	1	1	1	1	1	0	27	2	1	1	1	1	1	6	0	1	1	1	1	1	0	0	0	1	1	0	1	0	0	0	1	0	0	1	4	3	1	8
11589	0	1	1	1	1	1	1	1	1	25	2	1	1	1	1	1	5	0	1	0	1	1	1	1	0	0	0	1	0	1	0	0	1	1	1	0	1	3	3	3	9
11608	0	1	1	1	1	1	1	1	1	13	1	2	1	1	0		5	0	1	0	1	1	1	1	0	0	0	1	0	1	0	0	0	1	1	0	1	3	3	2	8
11611	0	1	1	1	1	1	1	1	1	7	1	1	1	1	1	1	4	0	1	0	1	0	0	1	0	0	0	0	0	0	0	0	0	1	1	0	1	1	1	2	4						1	1	1
11620	0	1	1	1	1	1	1	1	1	4	2	2	1	1	0		5	0	1	0	1	0	0	1	0	0	0	0	0	0	0	0	0	1	0	0	1	1	1	1	3	1	1	1	1	1	1	1	1
11630	0	1	1	1	1	1	1	1	1	31	1	1	2	1	0		6	1	2	0	1	1	1	1	1	1	1	1	1	1	1	1	0	1	1	1	1	3	7	5	15
11635	0	1	1	1	1	1	1	1	1	15	1	2	2	1	0		5	0	1	0	1	1	1	1	0	0	1	1	0	0	0	0	1	1	1	0	1	3	3	3	9
11652	0	1	1	1	1	1	1	1	1	22	2	3	1	1	0		6	1	3	0	1	1	1	1	1	0	1	1	1	1	1	0	1	1	1	0	1	3	6	4	13
11663	0	1	1	1	1	1	1	1	1	22	2	3	1	1	0		6	1	3	0	1	1	1	1	1	1	1	1	0	0	1	1	1	1	1	0	1	3	5	5	13
11667	0	1	1	1	1	1	1	1	1	8	2	2	4	0	0		6	1	2	0	1	1	0	1	1	0	0	1	0	0	0	0	1	1	1	1	1	2	3	4	9						1	1	1
11668	0	1	1	1	1	1	1	1	1	21	2	1	1	0	0		6	0	1	0	1	1	1	0	0	1	1	1	0	0	0	0	0	0	1	0	1	3	3	1	7
11674	0	1	1	1	1	1	1	1	1	19	2	2	1	1	0		6	0	1	0	1	1	1	1	1	1	1	1	0	1	0	0	0	1	1	0	1	3	6	2	11
11681	0	1	1	1	1	1	1	1	1	28	2	2	1	1	1	1	3	0	1	0	1	1	1	1	0	0	0	1	0	1	0	0	0	1	1	0	1	3	3	2	8
11707	0	1	1	1	1	1	1	1	1	20	2	1	1	1	1	1	5	0	1	0	1	1	1	1	0	0	0	1	0	1	0	0	0	1	1	0	1	3	3	2	8
11708	0	1	1	1	1	1	1	1	1	7	1	2	1	1	1	1	4	0	1	0	1	1	1	1	0	0	0	1	0	0	0	0	0	1	1	0	1	3	2	2	7						1	1	1
11717	0	1	1	1	1	1	1	1	0	6	2	2	1	0	0		6	0	1	0	1	1	1	1	0	0	0	0	0	0	0	0	0	0	0	0	1	3	1	0	4						1	1	1
11723	0	1	1	1	1	1	1	1	0	7	2	1	1	1	0		6	0	1	0	1	1	0	1	0	0	0	0	0	0	0	0	0	0	1	0	1	2	1	1	4						1	1	1
11730	0	1	1	1	1	1	1	1	1	19	2	2	1	1	0		6	0	1	0	1	1	1	1	0	0	0	1	0	1	0	0	0	0	1	0	1	3	3	1	7
11738	0	1	1	1	1	1	1	1	0	1	1	1	4	1	0		6	0	1	0	1	0	0	0	0	0	0	0	0	0	0	0	1	1	0	0	1	1	0	2	3	1	1	1	0	1	0	0	0
11740	0	1	1	1	1	1	1	1	1	21	1	2	1	1	1	1	5	0	1	0	1	1	1	1	0	0	0	1	0	1	0	0	0	1	1	0	1	3	3	2	8
11741	0	1	1	1	1	1	1	1	1	0	2	2	1	1	1	1	6	0	1	0	1	0	1	0	0	0	0	0	0	0	0	0	0	0	0	0	1	2	0	0	2	1	1	1	0	1	0	0	0
11750	0	1	1	1	1	1	1	1	1	13	2	1	1	1	1	1	4	0	1	0	1	1	1	1	1	0	0	1	1	0	1	0	0	1	1	0	1	3	4	3	10
11766	0	1	1	1	1	1	1	1	1	13	1	1	1	1	0		1	0	1	0	1	1	1	1	0	0	1	1	0	0	0	0	0	1	1	0	1	3	3	2	8
11783	1	1	1	1	1	1	1	1	1	34	1	1	1	0	0		6	0	1	0	1	1	1	1	1	1	1	0	1	1	1	0	1	1	1	0	1	3	6	4	13
11791	0	1	1	1	1	1	1	1	0	16	2	1	1	1	0		3	0	1	0	0	0	1	1	0	0	0	1	0	0	0	0	0	0	0	0	1	1	2	0	3
11801	0	1	1	1	1	1	1	1	1	1	2	2	1	1	0		6	0	1	0	0	0	0	0	0	0	0	0	0	0	0	0	1	1	0	0	1	0	0	2	2	1	1	1	0	1	0	0	0
11808	0	1	1	1	1	1	1	1	1	20	2	3	1	1	0		7	0	1	0	1	1	1	1	1	1	1	1	0	1	1	0	1	1	1	0	1	3	6	4	13
11814	0	1	1	1	1	1	1	1	1	20	2	2	1	1	1	1	4	0	1	0	1	1	1	1	1	0	0	1	0	1	0	0	0	1	1	0	1	3	4	2	9
11818	0	1	1	1	1	1	1	1	1	13	2	2	1	1	1	1	6	0	2	0	1	1	1	1	0	0	1	1	1	1	1	1	0	1	1	1	1	3	5	5	13
11821	0	1	1	1	1	1	1	1	1	21	2	1	1	1	1	1	5	0	1	0	1	0	1	1	0	0	1	1	0	0	0	0	1	1	1	0	1	2	3	3	8
11824	0	1	1	1	1	1	1	1	1	27	1	2	1	1	0		6	1	2	0	1	1	1	1	1	0	1	1	1	1	1	0	0	1	1	1	1	3	6	4	13
11839	0	1	1	1	1	1	1	1	1	24	1	1	1	1	1	1	6	1	2	0	1	1	1	1	0	0	1	1	0	1	0	0	0	1	1	0	1	3	4	2	9
11842	0	1	1	1	1	1	1	1	1	16	1	2	1	1	1	1	6	0	1	0	1	1	1	1	0	0	0	1	0	1	0	0	0	0	1	1	1	3	3	2	8
11843	0	1	1	1	1	1	1	1	1	7	1	3	1	0	0		6	0	1	0	1	1	1	1	0	0	0	1	1	0	0	0	1	1	1	0	1	3	3	3	9						1	1	1
11844	0	1	1	1	1	1	1	1	1	27	2	2	4	1	0		5	0	1	0	1	1	1	1	1	0	1	1	0	0	0	0	0	1	1	0	1	3	4	2	9
11850	0	1	1	1	1	1	1	1	0	7	2	2	1	1	0		5	1	4	0	1	1	1	1	0	0	0	0	0	0	0	0	1	1	0	0	1	3	1	2	6						1	1	1
11851	0	1	1	1	1	1	1	1	1	5	2	1	1	1	1	1	7	0	1	0	1	1	0	1	0	1	0	1	0	0	1	1	1	1	1	0	1	2	3	5	10	1	1	1	1	1	1	1	1
11852	0	1	1	1	1	1	1	1	1	35	2	1	1	1	1	1	5	1	3	1	1	1	1	1	1	1	1	1	1	1	1	1	1	1	1	1	1	4	7	6	17
11861	0	1	1	1	1	1	1	1	1	13	2	0	1	1	1	1	6	0	1	0	1	1	1	1	0	0	0	0	0	1	0	0	1	1	1	1	1	3	2	4	9
11869	0	1	1	1	1	1	1	1	1	11	2	2	1	1	0		1	0	1	0	1	0	1	1	0	0	0	0	0	0	0	0	0	1	0	0	1	2	1	1	4						1	1	1
11870	0	1	1	1	1	1	1	1	1	35	2	0	1	1	1	1	2	1	2	1	1	1	0	0	0	1	1	1	1	1	1	0	1	1	1	1	1	3	5	5	13
11873	0	1	1	1	1	1	1	1	1	17	1	2	1	1	0		2	1	2	0	1	1	1	0	0	1	1	1	0	1	0	0	1	1	1	0	1	3	4	3	10
11878	0	1	1	1	1	1	1	1	1	3	1	0	1	0	0		7	0	1	0	1	0	0	0	0	0	0	0	0	0	0	1	1	1	0	0	1	1	0	3	4	1	1	1	1	1	1	1	1
11883	0	1	1	1	1	1	1	1	1	19	2	1	1	0	0		1	0	1	0	0	1	1	0	0	0	0	1	0	1	0	0	0	0	0	0	1	2	2	0	4
11884	1	1	1	1	1	1	1	1	1	5	1	0	1	1	0		2	0	1	0	1	0	0	0	0	0	0	0	0	1	0	0	0	0	0	0	1	1	1	0	2	1	1	1	1	1	1	1	1
11893	0	1	1	1	1	1	1	1	1	28	2	1	1	1	0		6	1	2	0	1	0	1	0	1	1	0	0	1	1	0	0	0	0	1	0	1	2	4	1	7
11903	0	1	1	1	1	1	1	1	1	12	2	1	1	1	1	1	3	0	1	1	1	1	1	0	0	1	1	1	1	1	1	1	1	1	1	1	1	4	5	6	15
11911	0	1	1	1	1	1	1	1	1	32	1	1	2	1	0		2	1	2	0	1	1	1	1	1	1	1	1	1	1	0	0	1	1	1	1	1	3	7	4	14
11916	0	1	1	1	1	1	1	1	1	35	1	2	1	1	1	1	1	0	1	0	1	1	1	1	0	1	0	1	1	1	1	0	0	0	0	1	1	3	5	2	10
11923	0	1	1	1	1	1	1	1	1	17	1	0	1	1	0		1	0	1	0	1	1	1	1	1	0	0	1	0	1	0	1	0	1	1	0	1	3	4	3	10
11928	0	1	1	1	1	1	1	1	1	6	2	0	2	1	0		2	0	1	0	1	1	0	0	0	0	0	0	0	0	0	1	1	1	1	0	1	2	0	4	6						1	1	1
11931	0	1	1	1	1	1	1	1	1	4	1	0	1	1	0		6	0	1	0	0	0	0	0	0	0	0	0	0	0	0	0	1	1	0	0	1	0	0	2	2	1	1	1	1	1	1	1	1
11938	0	1	1	1	1	1	1	1	1	25	2	1	1	1	0		2	1	2	0	1	1	0	0	0	0	1	0	0	1	0	0	0	0	1	0	1	2	2	1	5
11949	0	1	1	1	1	1	1	1	1	34	2	1	1	1	1	1	1	0	1	0	1	1	1	0	0	1	0	0	0	1	1	0	0	1	1	0	1	3	2	3	8
11953	0	1	1	1	1	1	1	1	1	31	1	1	2	1	0		2	0	1	0	0	1	1	0	1	0	0	0	0	1	1	0	0	1	1	0	1	2	2	3	7
11961	0	1	1	1	1	1	1	1	1	14	2	1	1	0	0		1	0	1	0	0	0	0	0	0	0	0	0	0	1	0	0	0	0	1	0	1	0	1	1	2
11980	0	1	1	1	1	1	1	1	1	12	1	2	1	1	0		3	0	1	1	1	1	1	1	0	0	0	1	0	1	0	0	0	1	1	0	1	4	3	2	9
11982	0	1	1	1	1	1	1	1	1	10	1	0	1	0	0		2	1	2	0	1	1	1	1	0	0	0	0	0	0	0	0	0	1	1	0	1	3	1	2	6						1	1	1
11983	0	1	1	1	1	1	1	1	1	17	1	0	1	1	1	1	1	0	1	0	1	1	1	0	1	0	0	0	0	1	0	0	0	0	0	0	1	3	2	0	5
11985	0	1	1	1	1	1	1	1	1	29	1	2	2	1	1	1	6	1	2	0	1	1	0	1	1	1	0	1	1	1	1	1	0	1	1	1	1	2	6	5	13
11997	0	1	1	1	1	1	1	1	1	6	2	1	1	0	0		6	0	9	0	1	0	0	0	0	0	0	0	0	0	0	0	0	1	0	0	1	1	0	1	2						1	1	1
12000	0	1	1	1	1	1	1	1	1	14	2	0	1	1	0			0	1	0	1	1	1	0	1	0	0	0	0	1	0	1	1	1	1	0	1	3	2	4	9
12001	0	1	1	1	1	1	1	1	1	13	1	0	1	1	0		6	0	1	0	1	1	1	1	1	0	0	0	0	1	0	0	1	1	1	1	1	3	3	4	10
12002	0	1	1	1	1	1	1	1	1	18	2	2	1	1	0		3	0	1	0	1	1	1	0	1	0	1	0	0	1	0	0	1	1	1	0	1	3	3	3	9
12003	0	1	1	1	1	1	1	1	1	19	2	1	1	0	0		6	1	2	0	1	1	1	1	1	1	1	1	1	1	1	1	1	1	1	0	1	3	7	5	15
12008	0	1	1	1	1	1	1	1	1	26	1	0	1	1	0		2	1	2	0	1	1	1	1	1	0	0	0	1	1	0	1	1	1	1	1	1	3	4	5	12
12014	0	1	1	1	1	1	1	1	1	4	1	2	1	0	0		3	0	1	0	0	0	0	0	0	0	0	0	0	0	0	0	0	0	0	0	1	0	0	0	0	1	1	1	1	1	1	1	1
12025	0	1	1	1	1	1	1	1	1	4	1	0	1	0	0		2	0	1	0	0	0	0	0	0	0	0	0	0	0	0	0	0	0	0	0	1	0	0	0	0	1	1	1	1	1	1	1	1
12032	0	1	1	1	1	1	1	1	1	27	2	2	1	0	0		1	0	1	0	0	0	1	0	1	1	1	1	0	1	0	0	0	0	1	0	1	1	5	1	7
12050	0	1	1	1	1	1	1	1	1	7	2	1	1	0	0		2	0	1	0	0	1	0	0	0	0	0	0	0	0	0	0	0	0	0	0	1	1	0	0	1						1	1	1
12055	0	1	1	1	1	1	1	1	1	11	1	1	1	0	0		2	0	1	0	1	1	1	1	0	0	0	1	0	1	0	0	1	1	1	0	1	3	3	3	9						1	1	1
12078	0	1	1	1	1	1	1	1	1	14	1	2	1	1	0		5	0	1	0	1	1	1	1	1	1	0	0	0	1	0	0	0	0	1	1	1	3	4	2	9
12090	0	1	1	1	1	1	1	1	1	24	2	1	1	1	1	1	5	0	1	0	1	1	1	0	1	0	1	1	0	1	0	0	0	0	1	0	1	3	4	1	8
12091	0	1	1	1	1	1	1	1	1	12	2	0	1	1	0		3	0	1	0	1	1	0	1	0	0	0	0	0	1	0	0	1	1	0	0	1	2	2	2	6
12094	0	1	1	1	1	1	1	1	1	7	2	1	1	1	0		5	0	1	0	1	1	1	1	0	0	1	0	0	0	0	0	0	0	0	0	1	3	2	0	5						1	1	1
12102	0	1	1	1	1	1	1	1	1	31	1	1	1	0	0		5	0	1	0	0	1	1	0	1	0	0	0	0	0	0	1	1	1	1	1	1	2	1	5	8
12112	0	1	1	1	1	1	1	1	1	14	2	1	1	1	1	1	1	0	1	0	1	0	1	0	1	0	0	0	0	1	0	0	0	0	1	1	1	2	2	2	6
12122	0	1	1	1	1	1	1	1	1	10	1	2	1	1	1	1	4	0	1	0	1	1	1	1	0	0	0	0	0	1	0	0	0	0	1	0	1	3	2	1	6						1	1	1
12123	0	1	1	1	1	1	1	1	1	16	1	0	2	1	0		6	0	1	0	1	1	1	0	0	0	0	0	0	1	0	0	0	0	0	0	1	3	1	0	4
12124	0	1	1	1	1	1	1	1	1	20	1	1	1	0	0		6	1	2	0	1	1	1	1	1	0	1	1	1	1	0	0	0	0	0	0	1	3	6	0	9
12129	1	1	1	1	1	1	1	1	1	26	1	0	1	0	0		6	0	1	0	1	1	1	0	0	0	0	1	1	1	0	0	0	0	0	0	1	3	3	0	6
12130	1	1	1	1	1	1	1	1	1	14	1	1	1	1	0		2	0	1	0	1	1	1	1	0	0	0	0	0	1	0	0	0	0	0	0	1	3	2	0	5
12135	0	1	1	1	1	1	1	1	1	7	1	0	1	0	0		2	0	1	0	0	0	0	0	0	0	0	0	0	0	0	1	1	1	0	0	1	0	0	3	3						1	1	1
12136	0	1	1	1	1	1	1	1	1	31	1	2	1	1	1	1	2	1	2	0	1	1	1	1	1	1	1	1	1	1	0	0	0	0	1	0	1	3	7	1	11
12142	1	1	1	1	1	1	1	1	1	26	2	1	1	1	1	1	6	1	2	0	1	1	1	1	1	1	1	1	0	1	1	1	0	0	1	0	1	3	6	3	12
12143	0	1	1	1	1	1	1	1	1	29	2	1	1	1	0		5	1	1	0	1	1	1	1	1	1	0	0	0	1	0	0	1	1	1	1	1	3	4	4	11
12148	0	1	1	1	1	1	1	1	1	4	1	1	1	1	0		2	0	1	0	0	0	0	0	0	0	0	0	0	0	0	0	0	1	0	0	1	0	0	1	1	1	1	1	1	1	1	1	1
12165	0	1	1	1	1	1	1	1	1	5	1	0	1	0	0		2	0	1	0	0	0	0	0	0	0	0	0	0	0	0	0	0	0	0	0	1	0	0	0	0	1	1	1	1	1	1	0	0
12168	0	1	1	1	1	1	1	1	1	15	1	1	1	1	0		2	0	1	0	1	1	0	0	1	1	0	0	0	1	0	0	0	1	0	0	1	2	3	1	6
12198	0	1	1	1	1	1	1	1	1	17	1	0	1	0	0		2	0	1	0	0	0	1	0	1	0	0	0	1	1	0	0	0	1	1	0	1	1	3	2	6
12204	0	1	1	1	1	1	1	1	1	2	2	0	1	0	0			0	1	0	0	0	0	0	0	0	0	0	0	0	0	0	0	1	0	0	1	0	0	1	1	1	1	1	1	1	1	1	1
12215	0	1	1	1	1	1	1	1	1	5	1	1	1	0	0			0	1	0	1	1	1	0	0	0	0	0	0	0	0	0	0	1	1	0	1	3	0	2	5	1	1	1	1	1	1	1	1
12219	0	1	1	1	1	1	1	1	1	0	1	1	1	0	0		1	0	1	0	0	0	0	0	0	0	0	0	0	0	0	0	1	0	0	0	1	0	0	1	1
12232	0	1	1	1	1	1	1	1	0	3	1	1	1	1	0		4	0	1	0	0	1	0	0	0	0	0	1	0	0	0	0	1	1	0	0	1	1	1	2	4	1	1	1	1	1	1	1	1
12233	0	1	1	1	1	1	1	1	0	7	2	0	1	1	0		4	0	1	0	0	1	1	0	1	0	0	0	0	1	0	0	1	1	0	0	1	2	2	2	6						1	1	1
12234	0	1	1	1	1	1	1	1	0	4	1	2	1	0	0		4	0	1	0	0	0	0	0	0	0	0	0	0	0	0	0	1	1	0	0	1	0	0	2	2	1	1	0	1	1	1	1	1
12236	0	1	1	1	1	1	1	1	1	29	2	1	1	1	0		6	0	1	0	1	1	1	1	1	0	0	1	1	1	0	1	1	1	1	1	1	3	5	5	13
12240	0	1	1	1	1	1	1	1	0	20	1	1	1	1	1	1	6	0	1	0	1	1	1	1	0	1	0	1	0	1	1	1	0	1	1	1	1	3	4	5	12
12253	0	1	1	1	1	1	1	1	1	29	1	0	1	1	0		1	1	3	0	1	1	1	1	1	1	1	1	1	1	0	1	1	1	1	1	1	3	7	5	15
12256	0	1	1	1	1	1	1	1	0	12	2	0	1	0	0		4	1	2	0	1	1	1	0	1	1	0	1	1	1	0	0	0	1	1	1	1	3	5	3	11
12260	0	1	1	1	1	1	1	1	0	4	1	0	1	0	0		3	0	1	0	0	0	0	0	0	0	0	0	0	0	0	0	1	1	0	0	1	0	0	2	2	1	1	1	1	1	1	1	1
12270	0	1	1	1	1	1	1	1	1	14	1	1	1	1	0		3	0	1	0	1	0	1	1	0	0	0	0	1	1	0	1	0	0	1	1	1	2	3	3	8
12277	1	1	1	1	1	1	1	1	0	21	2	2	1	1	0		6	1	1	0	1	1	1	1	1	1	1	1	1	1	1	1	1	1	1	1	1	3	7	6	16
12301	0	1	1	1	1	1	1	1	0	20	2	0	1	0	0		3	0	1	0	0	1	1	0	0	0	0	0	0	0	1	1	0	1	1	1	1	2	0	5	7
12305	0	1	1	1	1	1	1	1	1	9	2	0	1	0	0		5	0	1	0	1	1	1	1	1	0	0	0	1	0	1	1	1	1	1	1	1	3	3	6	12						1	1	1
12306	0	1	1	1	1	1	1	1	1	21	1	0	2	0	0		4	0	1	0	1	1	1	1	1	1	0	1	1	1	1	1	0	0	1	1	1	3	6	4	13
12312	0	1	1	1	1	1	1	1	1	13	2	1	1	0	0		6	0	1	0	0	1	1	1	0	0	1	1	0	1	1	1	1	1	1	0	1	2	4	5	11
12337	1	1	1	1	1	1	1	1	1	24	2	1	1	1	0		5	1	2	0	1	1	1	1	1	1	1	1	1	1	0	1	0	1	1	1	1	3	7	4	14
12340	0	1	1	1	1	1	1	1	0	12	1	0	1	1	0		4	0	1	0	1	1	1	1	1	1	0	0	0	1	0	0	0	0	0	0	1	3	4	0	7
12366	0	1	1	1	1	1	1	1	1	13	1	0	1	1	0		4	0	1	0	1	1	1	0	1	1	1	1	1	1	0	1	1	1	1	0	1	3	6	4	13
12391	0	1	1	1	1	1	1	1	1	30	1	2	1	1	0		1	0	1	0	0	0	1	0	1	0	0	0	1	1	0	0	0	0	1	0	1	1	3	1	5
12392	0	1	1	1	1	1	1	1	0	30	2	1	1	1	1	1	4	1	2	0	1	1	0	0	1	1	1	1	1	1	0	0	0	1	0	0	1	2	6	1	9
12400	0	1	1	1	1	1	1	1	0	7	2	0	1	0	0		6	0	1	0	1	0	0	0	0	0	0	0	0	1	0	0	1	1	0	0	1	1	1	2	4						1	1	1
12421	0	1	1	1	1	1	1	1	1	7	2	1	1	1	0		6	1	2	0	1	1	0	0	0	0	0	0	0	0	0	0	1	1	0	0	1	2	0	2	4						1	1	1
12424	0	1	1	1	1	1	1	1	0	2	1	1	1	1	1	1	4	0	1	0	0	0	0	0	0	0	0	0	0	0	0	0	1	1	0	0	1	0	0	2	2	1	1	1	1	1	1	1	1
12434	0	1	1	1	1	1	1	1	0	22	1	2	2	1	0		3	0	1	0	1	1	1	0	1	0	0	0	0	1	0	0	0	1	1	1	1	3	2	3	8
12440	0	1	1	1	1	1	1	1	0	9	2	0	1	0	0		6	0	1	0	1	1	1	1	0	0	1	1	0	0	0	1	1	1	0	0	1	3	3	3	9						1	1	1
12448	0	1	1	1	1	1	1	1	0	14	1	1	1	1	0			0	1	0	1	1	1	0	1	0	0	0	1	1	0	0	0	0	1	1	1	3	3	2	8
12456	1	1	1	1	1	1	1	1	0	11	1	2	1	1	1	1	2	0	1	0	1	1	1	0	1	0	0	0	1	1	0	1	1	1	1	0	1	3	3	4	10						1	1	1
12458	0	1	1	1	1	1	1	1	0	19	1	2	1	1	1	1	6	1	2	0	1	1	1	1	1	0	0	1	1	1	1	1	1	1	1	1	1	3	5	6	14
12462	0	1	1	1	1	1	1	1	0	9	1	2	1	1	0		4	1	2	0	1	1	1	0	0	0	0	0	0	0	0	0	0	1	1	0	1	3	0	2	5						1	1	1
12473	0	1	1	1	1	1	1	1	0	14	2	2	2	0	0		4	0	1	0	1	1	1	0	1	0	1	0	1	1	0	1	1	1	1	1	1	3	4	5	12
12485	0	1	1	1	1	1	1	1	1	11	2	3	1	1	0		3	1	2	0	1	1	1	1	1	1	0	1	1	1	0	1	1	1	1	0	1	3	6	4	13						1	1	1
12488	0	1	1	1	1	1	1	1	1	15	1	1	1	1	1	1	4	0	1	0	0	1	1	0	1	0	1	1	1	1	0	1	1	1	1	1	1	2	5	5	12
12528	0	1	1	1	1	1	1	1	0	31	1	2	1	0	0		5	1	2	0	1	1	1	0	1	1	1	1	1	1	0	1	1	1	1	1	1	3	6	5	14
12534	0	1	1	1	1	1	1	1	1	27	1	2	1	1	0		1	0	1	0	1	0	1	0	1	0	1	0	1	1	0	0	0	0	1	0	1	2	4	1	7
12543	0	1	1	1	1	1	1	1	0	3	1	1	1	1	0		3	0	1	0	0	0	0	0	0	0	0	0	0	0	0	0	0	0	0	0	1	0	0	0	0	1	1	1	1	1	1	0	0
12555	1	1	1	1	1	1	1	1	0	32	1	2	1	1	0		2	0	1	0	1	1	1	1	1	1	1	1	1	1	0	1	0	0	1	1	1	3	7	3	13
12559	0	1	1	1	1	1	1	1	1	14	2	1	1	1	0			0	1	1	1	1	1	1	0	0	1	0	0	1	1	1	1	1	1	1	1	4	3	6	13
12571	0	1	1	1	1	1	1	1	0	26	2	2	1	1	0		4	0	1	0	1	1	1	1	1	1	1	1	1	1	0	1	1	1	1	1	1	3	7	5	15
12572	0	1	1	1	1	1	1	1	1	13	1	3	1	1	0		1	0	1	0	1	1	1	1	1	1	1	0	1	1	1	1	1	1	1	1	1	3	6	6	15
12580	0	1	1	1	1	1	1	1	1	24	1	2	1	0	0		4	0	1	0	1	1	1	1	1	1	1	1	1	1	1	1	1	1	1	1	1	3	7	6	16
12587	0	1	1	1	1	1	1	1	1	19	1	1	1	1	0		5	0	1	0	1	1	1	1	1	0	1	1	1	1	1	1	1	1	1	1	1	3	6	6	15
12626	0	1	1	1	1	1	1	1	1	2	2	3	1	0	0		1	0	1	0	0	0	0	0	0	0	0	0	0	1	0	0	1	1	0	0	1	0	1	2	3	1	1	1	1	1	1	0	0
12636	0	1	1	1	1	1	1	1	0	13	2	2	1	0	0		1	0	1	0	1	1	1	0	1	0	1	1	1	1	0	1	1	1	1	1	1	3	5	5	13
12643	0	1	1	1	1	1	1	1	0	13	2	1	1	1	0		1	0	1	0	0	1	1	0	1	0	0	0	1	1	0	1	1	1	1	1	1	2	3	5	10
12726	0	1	1	1	1	1	1	1	0	4	2	1	1	1	0		5	0	1	0	1	1	1	0	0	0	0	0	0	1	0	0	0	0	0	0	1	3	1	0	4	1	1	1	1	1	1	1	1
12732	0	1	1	1	1	1	1	1	0	10	1	1	1	0	0		1	0	1	0	1	1	1	0	0	0	0	0	0	0	0	0	0	1	1	1	1	3	0	3	6						1	1	1
12735	0	1	1	1	1	1	1	1	1	22	2	2	2	1	0		6	1	2	1	1	1	1	1	1	1	1	1	1	1	0	0	0	0	0	0	1	4	7	0	11
12752	0	1	1	1	1	1	1	1	0	25	1	2	1	1	0		4	1	3	0	1	1	1	1	1	1	1	1	1	1	1	1	1	1	1	1	1	3	7	6	16
12811	0	1	1	1	1	1	1	1	1	10	1	2	2	0	0		5	0	1	0	1	1	1	1	0	0	0	0	0	0	0	0	0	1	1	0	1	3	1	2	6						1	1	1
12819	0	1	1	1	1	1	1	1	1	31	2	2	1	1	1	1	5	1	3	1	1	1	1	1	1	1	1	1	1	1	1	1	1	1	1	1	1	4	7	6	17
12822	0	1	1	1	1	1	1	1	1	27	1	1	1	1	1	1	6	1	2	1	1	1	1	1	1	1	1	1	1	1	1	1	1	1	1	1	1	4	7	6	17
12828	0	1	1	1	1	1	1	1	1	9	2	1	2	1	1	1	5	0	1	0	1	1	1	1	0	0	0	0	0	0	0	1	1	1	1	1	1	3	1	5	9						1	1	1
12832	0	1	1	1	1	1	1	1	1	33	2	2	1	1	1	1		0	1	0	1	1	1	1	1	0	0	0	1	1	1	1	1	1	1	0	1	3	4	5	12
12857	0	1	1	1	1	1	1	1	1	36	1	2	1	1	1	1	4	1	2	0	1	1	1	0	1	1	0	1	0	1	1	1	1	1	1	0	1	3	4	5	12
12858	0	1	1	1	1	1	1	1	1	14	1	2	1	1	1	1	5	1	2	0	1	1	1	0	0	0	0	0	0	1	0	1	1	1	1	1	1	3	1	5	9
12868	0	1	1	1	1	1	1	1	1	13	1	2	1	1	1	1	5	0	1	0	1	1	1	1	1	1	1	1	1	1	1	1	1	1	1	1	1	3	7	6	16
12881	0	1	1	1	1	1	1	1	1	14	1	2	1	0	1	1	6	1	2	0	1	1	1	1	1	0	0	1	1	1	0	0	0	1	1	1	1	3	5	3	11
12939	0	1	1	1	1	1	1	1	1	4	1	3	1	1	1	1	3	0	1	0	1	1	0	0	0	0	0	0	0	0	0	1	1	1	1	0	1	2	0	4	6	1	1	1	1	1	1	1	1
12940	0	1	1	1	1	1	1	1	0	20	2	3	1	1	1	1	1	1	2	1	1	1	1	1	1	0	1	0	1	1	0	0	1	1	1	1	1	4	5	4	13
12942	0	1	1	1	1	1	1	1	0	20	1	2	1	1	1	1	1	0	1	0	1	1	1	1	1	1	1	1	1	1	0	1	1	1	1	1	1	3	7	5	15
12943	0	1	1	1	1	1	1	1	1	11	2	3	1	1	1	1	5	0	1	0	1	1	1	0	0	0	0	0	0	0	0	0	1	1	0	0	1	3	0	2	5						1	1	1
12944	0	1	1	1	1	1	1	1	1	23	2	2	1	1	1	1	4	1	1	0	1	1	1	1	1	1	1	1	1	1	0	1	1	1	1	1	1	3	7	5	15
12960	0	1	1	1	1	1	1	1	1	16	1	2	1	1	1	1	5	1	2	0	1	1	1	0	1	1	0	1	1	1	1	0	1	1	1	1	1	3	5	5	13
12968	0	1	1	1	1	1	1	1	1	10	2	1	1	1	1	1	6	0	1	1	1	1	1	1	0	0	1	1	0	1	0	1	1	1	1	0	1	4	4	4	12						1	1	1
12969	0	1	1	1	1	1	1	1	1	11	2	2	1	1	1	1	3	0	1	0	1	1	1	1	1	1	0	1	1	1	1	1	1	1	1	1	1	3	6	6	15						1	1	1
12974	0	1	1	1	1	1	1	1	1	9	1	1	1	1	1	1	7	0	1	0	1	1	0	0	0	0	0	0	0	0	0	0	0	1	1	0	1	2	0	2	4						1	1	1
12992	1	1	1	1	1	1	1	1	1	11	2	1	1	1	1	1	1	0	1	0	1	1	0	0	0	0	0	1	0	1	0	0	0	1	1	0	1	2	2	2	6						1	1	1
13015	0	1	1	1	1	1	1	1	1	23	2	2	1	0	0		6	1	3	0	1	1	1	1	1	1	1	1	1	1	1	0	1	1	1	1	1	3	7	5	15
13023	0	1	1	1	1	1	1	1	1	31	2	2	1	1	1	1	6	0	1	0	1	1	1	1	1	0	0	1	1	1	0	0	0	1	1	1	1	3	5	3	11
13024	0	1	1	1	1	1	1	1	1	17	2	1	1	1	1	1	7	0	1	0	1	1	1	1	0	1	1	1	1	1	1	1	1	1	1	1	1	3	6	6	15
13039	1	1	1	1	1	1	1	1	1	21	2	1	1	1	1	1	7	0	1	0	1	1	1	1	1	0	0	1	0	1	0	1	0	1	1	0	1	3	4	3	10
13043	0	1	1	1	1	1	1	1	1	6	1	1	1	1	1	1	7	0	1	0	1	1	1	1	0	1	0	1	0	1	1	1	1	1	1	1	1	3	4	6	13						1	1	1
13049	0	1	1	1	1	1	1	1	1	11	2	3	1	1	1	1	3	1	4	0	1	1	1	0	0	1	0	1	0	1	0	0	1	1	1	0	1	3	3	3	9						1	1	1
13066	0	1	1	1	1	1	1	1	1	9	2	1	1	1	1	1	5	0	1	0	1	1	1	0	0	0	0	1	1	1	0	0	0	1	1	0	1	3	3	2	8						1	1	1
13076	0	1	1	1	1	1	1	1	1	2	1	2	1	1	1	1	7	0	1	0	0	0	0	0	0	0	0	0	0	0	0	0	1	1	0	0	1	0	0	2	2	1	1	1	1	1	1	1	1
13079	0	1	1	1	1	1	1	1	1	15	1	1	1	1	1	1	4	0	1	0	1	1	1	1	1	1	0	1	1	1	0	1	1	1	1	0	1	3	6	4	13
13086	0	1	1	1	1	1	1	1	1	25	1	3	1	1	1	1	1	1	3	0	1	1	1	0	1	1	0	1	1	1	0	0	0	1	1	1	1	3	5	3	11
13107	0	1	1	1	1	1	1	1	1	12	2	1	1	1	0		5	0	1	0	1	1	1	1	1	1	0	1	0	1	1	1	1	1	1	0	1	3	5	5	13
13108	0	1	1	1	1	1	1	1	1	15	1	2	1	1	1	1	5	0	1	0	1	1	1	0	1	0	0	1	0	1	0	0	1	1	1	0	1	3	3	3	9
13124	0	1	1	1	1	1	1	1	1	18	1	0	1	1	0		6	0	1	0	1	1	1	1	1	0	1	1	0	1	0	0	0	0	1	0	1	3	5	1	9
13133	0	1	1	1	1	1	1	1	1	8	1	2	1	1	0		5	0	1	0	1	0	0	1	0	0	0	0	0	1	0	0	1	1	0	0	1	1	2	2	5						1	1	1
13134	0	1	1	1	1	1	1	1	0	11	1	1	1	1	0		6	1	3	0	1	1	1	1	0	1	0	1	0	0	1	1	0	1	1	0	1	3	3	4	10						1	1	1
13136	0	1	1	1	1	1	1	1	1	23	2	3	1	1	0		4	0	1	0	0	1	1	0	1	0	0	0	0	1	0	0	0	0	1	0	1	2	2	1	5
13148	0	1	1	1	1	1	1	1	1	16	1	2	1	1	1	1	5	1	2	1	1	1	1	1	1	1	1	1	0	0	1	1	1	1	1	0	1	4	5	5	14
13149	1	1	1	1	1	1	1	1	1	23	1	1	1	0	0		6	0	1	0	0	1	0	0	1	1	1	0	0	0	0	0	0	1	1	1	1	1	3	3	7
13160	0	1	1	1	1	1	1	1	1	16	2	1	1	1	1	1	5	0	1	0	1	1	1	1	1	1	0	1	0	1	1	1	0	1	1	0	1	3	5	4	12
13181	0	1	1	1	1	1	1	1	1	14	1	2	1	1	1	1	4	1	3	0	1	1	1	1	1	1	1	1	1	1	1	1	1	1	1	1	1	3	7	6	16
13182	1	1	1	1	1	1	1	1	1	30	1	1	1	1	1	1	5	0	1	0	1	1	1	1	1	1	1	1	1	1	1	1	1	1	1	1	1	3	7	6	16
13184	0	1	1	1	1	1	1	0	0	57	2	2	1	0	0		2	1	1	1	1	1	1	1	1	1	1	1	1	1	1	0	0	1	0	0	1	4	7	2	13
13187	0	1	1	1	1	1	1	1	0	9	2	2	1	0	0		2	0	1	0	1	1	0	1	0	0	0	0	0	0	0	1	1	1	1	0	1	2	1	4	7						1	1	1
13200	0	1	1	1	1	1	1	0	1	15	1	0	1	1	0		5	0	1	0	1	1	0	1	1	0	0	1	1	1	0	0	1	1	1	1	1	2	5	4	11
13211	0	1	1	1	1	1	1	1	1	29	2	1	1	0	0		6	0	1	0	1	1	1	0	1	0	1	1	0	1	0	0	0	1	1	1	1	3	4	3	10
13243	0	1	1	1	1	1	1	1	0	7	1	1	1	1	1	1	7	1	3	1	1	1	0	1	0	1	1	0	0	0	1	1	1	1	1	1	1	3	3	6	12						1	1	1
13244	0	1	1	1	1	1	1	1	0	16	1	1	1	0	0		3	0	1	0	1	1	1	1	1	0	1	1	1	1	1	0	1	1	1	1	1	3	6	5	14
13245	0	1	1	1	1	1	1	1	1	11	2	2	1	1	1	1	5	0	1	0	1	1	0	1	0	0	0	0	0	0	0	1	1	1	1	0	1	2	1	4	7						1	1	1
13247	0	1	1	1	1	1	1	0	1	19	2	1	1	0	0		4	0	1	0	1	1	1	1	1	1	1	1	0	1	1	0	0	1	1	0	1	3	6	3	12
13253	1	1	1	1	1	1	1	1	1	31	1	2	1	1	0		4	1	2	0	1	1	1	1	1	1	1	1	1	1	0	0	0	1	1	0	1	3	7	2	12
13256	0	1	1	1	1	1	1	1	0	29	1	1	1	1	0		5	1	2	0	1	1	0	1	1	1	1	1	1	1	0	0	0	1	1	1	1	2	7	3	12
13257	0	1	1	1	1	1	1	1	1	4	2	1	1	0	0		6	0	1	0	1	0	0	0	0	0	0	0	0	0	0	0	1	1	1	0	1	1	0	3	4	1	1	1	1	1	1	1	1
13266	0	1	1	1	1	1	1	1	1	16	1	0	1	1	0		6	0	1	0	1	1	1	1	0	1	1	1	1	1	1	1	1	1	1	1	1	3	6	6	15
13267	0	1	1	1	1	1	1	1	1	17	1	0	1	1	0		5	0	1	0	1	1	1	1	1	0	1	1	0	1	0	1	1	1	1	1	1	3	5	5	13
13269	0	1	1	1	1	1	1	1	1	28	2	0	1	1	0		6	1	2	0	1	1	1	1	1	1	1	1	0	1	0	0	1	1	1	1	1	3	6	4	13
13279	0	1	1	1	1	1	1	1	1	6	2	0	1	1	0		5	0	1	0	1	0	0	1	0	0	0	0	0	0	0	0	1	1	1	1	1	1	1	4	6						1	1	1
13280	0	1	1	1	1	1	1	1	0	28	2	0	1	0	0		6	1	2	0	1	1	1	1	1	1	1	1	1	1	1	0	0	1	1	0	1	3	7	3	13
13284	1	1	1	1	1	1	1	1	1	15	1	2	1	1	1	1	6	1	3	0	1	1	1	1	1	1	1	0	0	1	1	1	0	0	0	0	1	3	5	2	10
13286	0	1	1	1	1	1	1	1	0	19	1	0	1	1	0		5	0	1	0	1	1	1	1	1	1	0	0	0	1	1	0	0	1	1	1	1	3	4	4	11
13289	0	1	1	1	1	1	1	1	0	9	1	0	1	1	1	1	2	0	1	0	1	1	0	0	0	0	0	0	0	0	0	0	1	1	1	1	1	2	0	4	6						1	1	1
13296	0	1	1	1	1	1	1	1	0	32	2	1	1	1	1	1	6	1	3	0	1	1	1	1	1	1	1	1	1	1	1	1	1	1	1	1	1	3	7	6	16
13307	0	1	1	1	1	1	1	1	0	17	2	0	1	1	0		7	0	1	0	1	1	1	1	1	0	1	1	0	1	1	0	1	1	1	1	1	3	5	5	13
13312	0	1	1	1	1	1	1	1	1	14	1	0	1	1	1	1	5	0	1	0	1	1	1	1	1	0	0	1	0	1	1	1	1	1	1	1	1	3	4	6	13
13314	0	1	1	1	1	1	1	1	1	7	2	0	1	0	0		6	0	1	0	1	0	0	1	0	0	0	0	0	0	0	1	1	1	1	1	1	1	1	5	7						1	1	1
13325	0	1	1	1	1	1	1	0	0	21	1	1	1	1	1	1	6	1	2	0	1	1	1	1	1	0	1	1	0	1	0	1	1	1	1	1	1	3	5	5	13
13326	0	1	1	1	1	1	1	1	0	16	1	1	1	1	1	1	4	1	3	1	1	1	1	0	1	1	1	1	0	0	0	0	1	1	1	1	1	4	4	4	12
13333	0	1	1	1	1	1	1	1	1	33	1	1	1	1	1	1	4	1	3	0	1	1	0	1	1	1	0	0	0	1	1	1	1	1	1	1	1	2	4	6	12
13343	0	1	1	1	1	1	1	0	0	1	1	1	1	1	0		4	0	1	0	0	0	0	0	0	0	0	0	0	0	0	0	1	1	0	0	1	0	0	2	2	1	1	1	0	1	1	1	0
13351	1	1	1	1	1	1	1	1	1	30	2	0	1	1	0		6	0	1	0	1	1	1	0	1	0	0	0	0	1	0	0	0	1	1	0	1	3	2	2	7
13352	0	1	1	1	1	1	1	1	0	9	2	0	1	1	0		5	0	1	0	1	1	0	1	0	0	0	0	0	0	0	0	1	1	1	1	1	2	1	4	7						1	1	1
13353	0	1	1	1	1	1	1	1	1	31	1	1	1	1	1	1	2	1	3	0	1	1	1	1	1	1	1	1	0	1	0	1	1	1	1	1	1	3	6	5	14
13362	0	1	1	1	1	1	1	1	1	11	1	1	1	1	1	1	5	1	2	0	1	1	1	1	1	0	0	0	1	1	1	1	1	1	1	0	1	3	4	5	12						1	1	1
13367	0	1	1	1	1	1	1	1	1	11	1	0	1	0	0		6	0	1	0	1	1	1	1	1	0	0	0	0	0	1	0	1	1	1	1	1	3	2	5	10						1	1	1
13391	0	1	1	1	1	1	1	1	1	17	2	0	1	1	1	1	6	1	2	0	1	1	1	1	0	1	0	1	0	1	0	0	1	1	1	1	1	3	4	4	11
13416	0	1	1	1	1	1	1	1	1	22	2	0	1	1	1	1	3	1	2	0	1	1	1	1	1	1	1	1	0	1	0	0	1	1	1	1	1	3	6	4	13
13421	0	1	1	1	1	1	1	1	0	14	2	1	1	1	0		5	0	1	0	1	1	1	1	1	0	0	0	0	0	0	1	0	1	1	0	1	3	2	3	8
13432	0	1	1	1	1	1	1	0	1	17	1	1	1	1	0		5	1	2	0	1	1	1	1	1	0	0	0	0	1	0	0	1	1	1	1	1	3	3	4	10
13444	0	1	1	1	1	1	1	1	0	14	1	0	1	1	1	1	2	0	1	0	0	1	1	1	1	0	0	1	0	1	0	0	1	1	1	1	1	2	4	4	10
13447	0	1	1	1	1	1	1	1	0	6	1	1	1	0	0		6	1	2	0	1	0	0	1	0	0	0	0	0	0	1	0	1	1	1	1	1	1	1	5	7						1	1	1
13448	0	1	1	1	1	1	1	1	1	17	2	1	1	1	0		1	0	1	0	1	1	1	1	1	0	1	1	0	1	0	0	1	1	1	1	1	3	5	4	12
13462	0	1	1	1	1	1	1	1	0	19	1	1	1	1	0		4	0	1	0	1	1	1	1	1	0	1	0	0	1	0	0	0	1	1	0	1	3	4	2	9
13469	0	1	1	1	1	1	1	1	0	25	2	1	1	1	1	1	4	0	1	0	1	1	1	1	1	1	1	1	0	1	0	0	0	1	1	1	1	3	6	3	12
13472	0	1	1	1	1	1	1	1	1	14	1	2	1	1	1	1	6	1	3	0	1	1	1	1	1	0	1	1	1	1	0	0	1	1	1	1	1	3	6	4	13
13480	0	1	1	1	1	1	1	1	0	15	2	0	1	1	0		4	0	1	0	1	1	1	1	1	0	1	1	0	1	0	1	0	1	1	1	1	3	5	4	12
13513	1	1	1	1	1	1	1	0	0	23	2	1	1	1	0		2	1	2	0	1	1	1	1	1	1	1	1	0	1	0	0	1	1	1	0	1	3	6	3	12
13520	0	1	1	1	1	1	1	1	0	10	2	1	1	0	0		6	1	2	0	1	1	0	0	0	1	0	0	0	0	0	0	1	1	1	1	1	2	1	4	7						1	1	1
13521	0	1	1	1	1	1	1	0	0	17	1	0	1	1	1	1	6	1	2	0	1	1	1	1	1	0	1	1	1	1	0	1	1	1	1	1	1	3	6	5	14
13525	0	1	1	1	1	1	1	1	1	15	2	1	1	1	0		5	1	2	0	1	1	1	1	0	0	0	0	0	0	0	0	1	1	1	1	1	3	1	4	8
13526	0	1	1	1	1	1	1	0	0	22	2	0	1	0	0		6	0	1	0	1	1	0	0	1	1	1	0	0	1	0	0	0	1	1	0	1	2	4	2	8
13528	0	1	1	1	1	1	1	1	0	9	2	0	1	1	0		6	0	1	0	1	1	1	0	0	0	0	1	0	0	0	0	0	1	1	1	1	3	1	3	7						1	0	1
13531	0	1	1	1	1	1	1	0	0	19	1	0	1	1	0		6	1	3	1	1	1	0	1	1	1	1	0	1	1	1	1	1	1	1	1	1	3	6	6	15
13533	0	1	1	1	1	1	1	1	1	17	2	1	1	1	1	1	6	1	3	0	1	1	1	0	1	1	1	1	0	1	0	0	1	1	1	1	1	3	5	4	12
13534	0	1	1	1	1	1	1	1	0	19	2	0	1	1	0		6	0	1	0	1	1	1	1	0	0	0	0	0	1	0	0	1	1	1	1	1	3	2	4	9
13535	0	1	1	1	1	1	1	1	1	11	2	0	1	0	0		6	0	1	0	1	1	1	1	0	1	0	1	0	0	0	1	1	1	1	0	1	3	3	4	10						1	1	1
13542	0	1	1	1	1	1	1	0	0	21	1	0	1	0	1	1	6	0	1	0	1	1	1	1	1	1	0	1	0	1	0	0	1	1	1	1	1	3	5	4	12
13544	0	1	1	1	1	1	1	1	0	13	2	0	1	0	0		5	0	1	0	1	1	1	1	1	1	0	1	0	1	1	0	1	1	1	1	1	3	5	5	13
13598	0	1	1	1	1	1	1	1	1	34	1	0	1	1	1	1	6	1	2	0	1	1	1	1	1	1	1	1	0	1	1	1	1	1	1	0	1	3	6	5	14
13599	0	1	1	1	1	1	1	1	1	4	2	0	1	0	0		6	0	1	0	1	0	0	1	0	0	0	0	0	0	0	0	1	1	1	0	1	1	1	3	5	1	1	1	1	1	1	1	1
13603	0	1	1	1	1	1	1	1	1	10	1	0	1	0	0		1	0	1	0	1	1	0	1	1	0	0	0	0	0	0	0	1	1	1	0	1	2	2	3	7						1	1	1
13604	0	1	1	1	1	1	1	1	1	35	1	0	1	0	0		6	1	2	0	1	1	1	1	1	1	1	1	0	1	1	1	1	1	1	1	1	3	6	6	15
13605	0	1	1	1	1	1	1	1	1	16	1	1	1	0	0		6	0	1	0	1	1	1	0	0	0	0	1	0	1	0	1	1	1	1	1	1	3	2	5	10
13606	0	1	1	1	1	1	1	1	1	23	2	0	1	0	0		6	1	3	0	1	1	0	1	1	1	0	0	0	1	1	1	1	1	1	1	1	2	4	6	12
13610	0	1	1	1	1	1	1	1	0	29	1	2	1	1	0		6	1	2	0	1	1	1	1	1	0	1	1	0	1	1	1	0	1	1	0	1	3	5	4	12
13620	0	1	1	1	1	1	1	1	1	2	1	0	1	1	0		5	0	1	0	1	0	0	0	0	0	0	0	0	0	0	1	1	1	0	0	1	1	0	3	4	1	1	1	1	1	1	1	1
13628	0	1	1	1	1	1	1	1	0	18	1	0	1	1	0		6	1	1	0	1	1	1	1	1	0	1	1	0	1	1	0	1	1	1	1	1	3	5	5	13
13633	0	1	1	1	1	1	1	1	1	9	1	0	1	1	0		6	0	1	0	1	1	0	1	0	0	0	0	0	0	1	0	1	1	1	1	1	2	1	5	8						1	1	1
13635	1	1	1	1	1	1	1	1	0	13	1	0	1	1	0		6	0	1	0	1	1	0	1	1	0	0	1	0	1	0	0	1	1	1	0	1	2	4	3	9
13663	0	1	1	1	1	1	1	1	0	2	1	0	1	1	0		6	0	1	0	1	0	0	0	0	0	0	0	0	0	0	1	1	1	1	1	1	1	0	5	6	1	1	1	1	1	1	1	1
13679	1	1	1	1	1	1	1	1	1	11	1	0	1	1	0		6	0	1	0	1	0	0	1	0	0	0	0	0	0	0	0	0	1	1	0	1	1	1	2	4						1	1	1
13680	0	1	1	1	1	1	1	1	1	31	2	0	1	1	1	1	6	1	2	0	1	1	0	1	1	1	1	1	0	1	0	0	0	1	1	1	1	2	6	3	11
13694	0	1	1	1	1	1	1	1	1	32	1	0	1	1	1	1	4	1	3	0	1	1	1	1	1	1	1	1	1	1	1	1	0	1	1	1	1	3	7	5	15
13726	0	1	1	1	1	1	1	1	0	35	2	2	1	1	1	1	3	0	1	0	1	1	1	1	1	0	1	1	0	1	1	1	1	1	1	1	1	3	5	6	14
13731	0	1	1	1	1	1	1	1	1	17	1	0	1	1	0		6	1	3	0	1	1	1	1	1	1	1	1	0	1	1	1	1	1	1	1	1	3	6	6	15
13745	0	1	1	1	1	1	1	1	1	5	1	1	1	1	1	1	6	1	3	0	1	0	0	1	0	1	0	0	0	0	1	1	1	1	0	0	1	1	2	4	7	1	1	1	1	1	1	1	1
13750	0	1	1	1	1	1	1	1	1	18	2	0	1	1	1	1	6	0	1	0	1	1	1	1	1	0	1	1	0	1	0	0	1	1	1	1	1	3	5	4	12
13751	0	1	1	1	1	1	1	1	1	34	2	1	1	1	1	1	6	1	1	0	1	1	1	1	1	1	1	1	1	1	0	1	1	1	1	1	1	3	7	5	15
13757	0	1	1	1	1	1	1	1	1	27	2	0	1	1	0		6	1	3	1	1	1	1	1	1	1	1	1	0	1	1	1	1	1	1	1	1	4	6	6	16
13784	0	1	1	1	1	1	1	1	1	5	2	1	1	1	1	1	6	0	1	0	1	0	0	1	0	0	0	0	0	0	0	0	1	1	0	1	1	1	1	3	5	1	1	1	1	1	1	1	1
13805	0	1	1	1	1	1	1	1	0	0	2	1	1	0	0		4	0	1	0	0	0	0	0	0	0	0	0	0	0	0	0	0	1	0	0	1	0	0	1	1	1	0	1	1	0	1	0	0
13810	0	1	1	1	1	1	1	1	0	17	1	0	1	0	0		6	1	4	0	1	1	1	1	1	1	1	1	0	1	0	1	1	1	1	1	1	3	6	5	14
13825	0	1	1	1	1	1	1	0	0	25	1	1	1	0	0		6	1	3	0	1	1	1	1	1	1	1	1	1	1	1	0	1	1	1	1	1	3	7	5	15
13826	0	1	1	1	1	1	1	1	0	12	1	0	1	0	0		5	0	1	0	1	1	1	1	0	0	0	0	0	0	0	0	0	1	1	1	1	3	1	3	7
13833	0	1	1	1	1	1	1	1	1	32	2	0	1	1	0		6	1	3	0	1	1	1	0	1	1	1	1	0	1	1	0	1	1	1	1	1	3	5	5	13
13854	0	1	1	1	1	1	1	1	0	11	2	0	1	1	1	1	6	0	1	0	0	1	0	1	0	0	0	0	0	0	0	1	1	1	1	1	1	1	1	5	7						1	1	1
13867	0	1	1	1	1	1	1	1	1	26	2	0	2	1	1	1	2	1	3	0	1	1	1	1	1	1	1	1	1	1	1	1	1	1	1	1	1	3	7	6	16
13871	0	1	1	1	1	1	1	1	0	7	1	1	1	0	0		6	0	1	0	0	1	0	1	0	0	0	0	0	0	0	1	1	1	1	1	1	1	1	5	7						1	1	1
13872	0	1	1	1	1	1	1	0	0	13	1	0	1	0	0		6	0	1	0	1	1	1	1	1	0	1	1	0	1	1	1	0	1	1	1	1	3	5	5	13
13889	0	1	1	1	1	1	1	1	0	16	2	1	1	1	0		6	0	1	0	1	1	1	1	1	1	0	1	0	1	0	1	0	1	1	0	1	3	5	3	11
13890	0	1	1	1	1	1	1	1	0	5	2	1	1	1	1	1	5	0	1	0	0	0	0	0	0	0	0	0	0	0	0	1	1	1	1	1	1	0	0	5	5	1	1	1	1	1	1	1	1
13892	0	1	1	1	1	1	1	1	0	8	2	0	1	1	0		5	0	1	0	1	1	0	1	0	0	0	0	0	0	0	1	1	1	1	0	1	2	1	4	7						1	1	1
13916	0	1	1	1	1	1	1	1	0	15	1	1	1	1	1	1	6	1	2	0	1	1	1	1	1	1	1	1	0	1	1	1	0	0	0	0	1	3	6	2	11
13917	0	1	1	1	1	1	1	1	0	24	2	0	1	1	1	1	5	1	2	0	1	1	1	1	1	1	0	1	0	1	1	1	1	1	1	1	1	3	5	6	14
13932	0	1	1	1	1	1	1	1	0	16	1	2	1	0	0		6	0	1	0	0	1	1	1	1	0	1	1	0	1	0	1	0	1	1	1	1	2	5	4	11
13933	0	1	1	1	1	1	1	1	0	5	1	0	1	1	0		6	0	1	0	1	1	0	0	1	0	0	0	0	0	1	1	1	1	1	0	1	2	1	5	8	1	1	1	1	1	1	1	1
13964	0	1	1	1	1	1	1	1	0	24	2	1	1	1	0		6	0	1	0	1	1	1	1	1	0	1	1	0	1	0	1	0	1	1	1	1	3	5	4	12
13976	0	1	1	1	1	1	1	1	0	32	2	1	1	1	0		6	1	2	0	1	1	1	1	1	1	1	1	1	1	1	1	1	1	1	1	1	3	7	6	16
13990	0	1	1	1	1	1	1	1	0	12	1	0	1	1	0		6	0	1	0	1	1	0	1	1	1	0	1	0	1	0	1	0	1	1	1	1	2	5	4	11
14012	0	1	1	1	1	1	1	1	1	5	1	1	1	1	0		6	0	1	0	1	0	0	0	0	0	0	0	0	0	1	0	1	1	1	0	1	1	0	4	5	1	1	1	1	1	1	1	1
14022	0	1	1	1	1	1	1	1	1	5	2	0	1	1	1	1	6	0	1	0	1	0	0	1	0	0	0	0	0	0	0	1	1	1	1	0	1	1	1	4	6	1	1	1	1	1	1	1	1
14043	0	1	1	1	1	1	1	1	1	7	2	1	1	1	1	1	6	1	1	0	1	0	0	1	0	1	0	0	0	0	0	1	1	1	1	0	1	1	2	4	7						1	1	1
14060	0	1	1	1	1	1	1	1	1	26	1	1	1	1	0		6	1	2	0	1	1	1	1	1	1	1	1	1	1	0	1	1	1	1	1	1	3	7	5	15
14064	0	1	1	1	1	1	1	1	1	5	2	0	1	1	0		6	1	2	0	1	1	0	1	0	0	0	0	0	0	1	1	1	1	1	0	1	2	1	5	8	1	1	1	1	1	1	1	1
14080	0	1	1	1	1	1	1	1	1	26	1	1	1	1	0		6	0	1	0	1	1	1	1	1	1	0	1	0	1	0	1	1	1	1	0	1	3	5	4	12
14096	0	1	1	1	1	1	1	1	1	9	1	1	1	1	0		6	1	1	0	1	1	0	1	1	0	0	0	0	0	0	0	1	0	1	0	1	2	2	2	6						1	1	1
14113	0	1	1	1	1	1	1	1	1	19	2	2	1	1	1	1	7	0	1	0	1	1	1	1	1	0	0	1	0	1	0	0	0	0	0	0	1	3	4	0	7
14115	0	1	1	1	1	1	1	1	1	17	1	1	1	1	0		4	0	2	0	1	1	1	1	0	1	0	0	0	1	0	1	1	1	1	0	1	3	3	4	10
14145	0	1	1	1	1	1	1	1	1	36	2	2	1	1	0		6	1	2	0	1	1	1	1	1	0	1	1	0	1	0	1	0	0	1	1	1	3	5	3	11
14153	0	1	1	1	1	1	1	1	0	35	1	1	1	1	1	1	3	1	2	0	1	1	1	0	1	0	1	1	0	1	0	1	1	1	1	0	1	3	4	4	11
14160	0	1	1	1	1	1	1	1	1	18	1	1	1	1	0		1	0	1	0	1	1	1	1	1	0	0	1	0	1	0	0	0	1	0	0	1	3	4	1	8
14163	0	1	1	1	1	1	1	1	0	26	1	1	1	1	0		2	1	2	0	1	1	1	1	1	1	0	1	0	1	0	1	1	1	1	0	1	3	5	4	12
14166	0	1	1	1	1	1	1	1	0	16	2	0	1	1	0		5	1	2	0	1	1	1	1	0	1	1	1	0	1	1	1	1	1	0	0	1	3	5	4	12
14176	0	1	1	1	1	1	1	1	1	13	1	0	1	1	0		6	0	1	0	1	1	1	1	1	0	0	1	0	1	0	1	1	1	1	1	1	3	4	5	12
14193	0	1	1	1	1	1	1	1	1	7	2	0	1	1	0		4	0	1	0	1	1	1	1	0	0	0	0	0	0	0	1	1	1	1	0	1	3	1	4	8						1	1	1
14204	0	1	1	1	1	1	1	1	1	21	2	0	1	1	1	1	5	0	1	0	1	1	1	1	1	0	1	1	0	1	0	0	1	1	1	0	1	3	5	3	11
14205	0	1	1	1	1	1	1	1	0	21	2	1	1	1	0		2	0	1	0	1	1	1	1	1	0	1	1	0	1	0	0	0	1	1	0	1	3	5	2	10
14208	0	1	1	1	1	1	1	1	1	4	2	0	1	0	0		6	0	1	0	1	1	0	0	0	0	0	0	0	0	0	1	1	1	1	0	1	2	0	4	6	1	1	1	1	0	1	1	1
14236	0	1	1	1	1	1	1	1	1	27	2	2	1	1	0		6	1	3	0	1	1	1	1	1	1	1	1	0	1	1	1	1	1	1	1	1	3	6	6	15
14240	0	1	1	1	1	1	1	1	1	21	2	1	1	1	1	1	2	0	1	0	1	1	1	1	1	0	0	1	0	1	0	1	1	1	1	0	1	3	4	4	11
14241	0	1	1	1	1	1	1	1	1	21	1	1	1	1	1	1	2	0	1	0	1	1	1	1	1	0	0	1	0	1	0	1	1	1	1	0	1	3	4	4	11
14243	0	1	1	1	1	1	1	1	1	30	1	0	1	0	0		5	0	1	0	1	1	1	1	1	1	0	1	0	1	1	1	0	1	1	1	1	3	5	5	13
14260	0	1	1	1	1	1	1	1	1	13	2	0	1	1	1	1	4	0	1	0	1	1	1	1	1	0	0	0	0	1	0	0	1	1	1	1	1	3	3	4	10
14273	1	1	1	1	1	1	1	1	1	19	1	0	1	1	1	1	3	0	1	0	1	1	1	1	1	0	0	1	0	1	0	1	1	1	0	0	1	3	4	3	10
14274	0	1	1	1	1	1	1	1	1	20	1	2	1	1	1	1	5	1	2	0	1	1	1	1	1	0	0	1	0	1	0	0	1	1	1	0	1	3	4	3	10
14277	0	1	1	1	1	1	1	1	1	21	1	0	1	1	0		3	0	1	0	0	0	1	0	1	0	0	1	0	1	0	0	0	1	1	1	1	1	3	3	7
14296	0	1	1	1	1	1	1	1	1	5	1	0	1	1	1	1	4	0	1	0	1	0	0	1	0	0	0	0	0	0	0	0	1	1	0	0	1	1	1	2	4	1	1	1	1	1	1	1	1
14300	0	1	1	1	1	1	1	1	1	3	2	1	1	1	1	1	6	1	1	0	1	0	0	0	0	0	0	0	0	0	0	1	1	1	1	0	1	1	0	4	5	1	1	1	1	1	1	1	1
14312	0	1	1	1	1	1	1	1	1	17	2	0	1	1	0		6	0	1	0	1	1	1	1	1	0	0	0	0	1	0	0	1	1	1	0	1	3	3	3	9
14321	0	1	1	1	1	1	1	1	1	23	1	1	1	1	1	1	4	0	2	0	1	1	1	1	1	1	1	1	0	1	0	1	1	1	0	0	1	3	6	3	12
14324	0	1	1	1	1	1	1	1	1	34	2	1	1	1	1	1	4	0	2	0	1	1	1	1	1	1	1	1	0	1	1	1	1	1	1	0	1	3	6	5	14
14327	0	1	1	1	1	1	1	1	1	4	1	1	1	1	0		2	0	1	0	1	0	0	0	0	0	0	0	0	0	0	0	1	0	1	0	1	1	0	2	3	1	1	1	1	1	1	1	1
14329	0	1	1	1	1	1	1	1	1	25	1	2	1	1	0		5	1	2	0	1	1	0	1	1	1	1	1	0	1	0	0	0	1	1	0	1	2	6	2	10
14334	0	1	1	1	1	1	1	1	1	21	2	1	1	1	0		3	0	1	0	1	1	1	1	1	0	0	1	0	1	0	0	0	1	1	1	1	3	4	3	10
14335	0	1	1	1	1	1	1	1	0	1	1	0	1	1	0		5	0	1	0	0	0	0	0	0	0	0	0	0	0	0	0	1	1	0	0	1	0	0	2	2	1	1	1	0	0	0	0	0
14361	0	1	1	1	1	1	1	1	1	23	1	1	1	1	1	1	6	1	2	0	1	1	1	1	1	1	0	1	0	1	0	1	1	1	1	0	1	3	5	4	12
14365	0	1	1	1	1	1	1	1	0	3	1	0	1	1	0		5	0	1	0	1	0	0	0	0	0	0	0	0	0	0	0	0	1	1	0	1	1	0	2	3	1	1	1	1	1	1	0	1
14398	0	1	1	1	1	1	1	1	1	13	2	0	1	1	0		5	0	1	1	1	1	1	1	1	1	0	1	0	1	0	0	1	1	1	1	1	4	5	4	13
14400	0	1	1	1	1	1	1	1	1	19	2	0	1	0	0		5	0	1	1	1	1	1	1	0	0	0	1	0	1	0	0	0	1	1	1	1	4	3	3	10
14421	1	1	1	1	1	1	1	1	0	19	2	0	1	1	0		4	1	2	0	1	1	1	1	1	0	0	1	0	1	0	0	0	1	1	1	1	3	4	3	10
14423	0	1	1	1	1	1	1	1	1	20	1	0	1	0	0		2	1	2	0	1	1	1	1	0	0	0	1	0	1	0	0	1	1	1	1	1	3	3	4	10
14427	0	1	1	1	1	1	1	1	0	9	2	1	1	1	0		6	0	2	0	1	1	1	1	0	1	0	1	0	0	1	0	1	1	1	1	1	3	3	5	11						1	1	1
14429	0	1	1	1	1	1	1	1	1	5	2	1	1	1	0		6	1	2	0	1	1	1	1	0	0	0	0	0	0	0	0	1	1	1	0	1	3	1	3	7	1	1	1	1	1	1	1	1
14432	0	1	1	1	1	1	1	1	1	17	2	0	1	0	0		6	1	3	0	1	1	1	1	1	1	0	1	0	1	0	0	0	1	1	1	1	3	5	3	11
14433	0	1	1	1	1	1	1	1	1	13	2	2	1	1	1	1	5	1	2	0	1	1	1	1	1	0	0	1	0	1	1	0	0	1	1	0	1	3	4	3	10
14434	0	1	1	1	1	1	1	1	1	25	2	1	1	1	1	1	4	1	1	0	1	1	1	1	1	0	0	1	0	1	0	0	0	1	1	1	1	3	4	3	10
14436	0	1	1	1	1	1	1	1	0	18	1	1	1	1	0		6	0	3	1	1	1	1	1	1	1	0	1	0	1	0	1	1	1	1	1	1	4	5	5	14
14437	0	1	1	1	1	1	1	1	0	8	2	0	1	0	0		2	0	1	0	1	0	0	0	0	0	0	0	0	0	1	1	1	1	1	1	1	1	0	6	7						1	1	1
14439	0	1	1	1	1	1	1	1	0	6	1	0	1	1	1	1	4	1	2	1	1	0	0	0	0	0	0	0	0	0	0	0	1	1	1	0	1	2	0	3	5						1	1	1
14459	0	1	1	1	1	1	1	1	0	16	2	1	1	1	0		5	1	2	0	1	1	1	0	1	0	0	1	0	1	0	0	1	1	1	1	1	3	3	4	10
14460	1	1	1	1	1	1	1	1	1	31	1	1	1	1	0		6	1	1	0	1	1	1	1	1	1	0	1	0	1	0	1	1	1	1	1	1	3	5	5	13
14464	0	1	1	1	1	1	1	1	0	28	1	0	1	1	0		6	0	1	0	1	1	1	1	1	0	0	1	0	1	0	0	0	1	0	1	1	3	4	2	9
14478	0	1	1	1	1	1	1	1	0	11	1	1	1	0	0		4	0	1	0	1	1	1	0	0	0	0	1	0	1	0	1	1	1	1	1	1	3	2	5	10						1	1	1
14500	0	1	1	1	1	1	1	1	1	14	2	1	1	1	0		4	0	1	0	1	1	1	1	1	0	0	1	0	1	0	1	1	1	1	1	1	3	4	5	12
14509	1	1	1	1	1	1	1	1	1	21	1	0	1	1	0		5	0	1	0	1	1	0	1	1	0	0	1	0	1	0	0	1	1	1	0	1	2	4	3	9
14528	0	1	1	1	1	1	1	1	1	15	2	0	1	1	0		6	0	1	0	1	1	1	1	0	0	0	1	0	1	0	1	1	1	1	0	1	3	3	4	10
14539	1	1	1	1	1	1	1	1	0	10	2	0	1	1	1	1	3	0	1	0	1	1	1	1	0	0	0	0	0	0	0	0	0	1	1	1	1	3	1	3	7						1	1	1
14550	0	1	1	1	1	1	1	1	1	33	1	1	2	1	0		1	1	2	0	1	1	1	1	1	0	0	1	0	1	0	0	0	1	1	0	1	3	4	2	9
14562	0	1	1	1	1	1	1	1	1	17	1	2	1	1	0		4	0	1	0	1	1	1	1	1	0	1	1	0	1	0	0	1	1	1	0	1	3	5	3	11
14565	0	1	1	1	1	1	1	1	1	17	1	0	1	0	0		5	1	2	0	1	1	0	1	1	1	0	1	0	1	1	0	1	1	1	1	1	2	5	5	12
14574	0	1	1	1	1	1	1	1	1	21	1	1	1	1	0		6	0	1	0	1	1	1	1	1	1	1	1	0	1	0	0	1	1	1	1	1	3	6	4	13
14580	0	1	1	1	1	1	1	1	1	7	2	0	1	1	0		6	0	1	0	1	0	0	1	0	0	0	0	0	0	0	1	1	1	1	0	1	1	1	4	6						1	1	1
14582	1	1	1	1	1	1	1	1	0	7	1	0	1	0	0		5	0	1	0	1	1	0	1	0	0	0	1	0	0	0	0	1	1	1	0	1	2	2	3	7						1	1	1
14583	0	1	1	1	1	1	1	1	1	14	1	1	1	1	0		3	0	1	0	1	1	1	1	1	1	0	1	0	1	0	0	1	1	1	0	1	3	5	3	11
14599	0	1	1	1	1	1	1	1	1	30	1	1	1	1	0		4	1	2	1	1	1	1	1	1	1	1	1	0	1	1	1	0	1	0	1	1	4	6	4	14
14600	0	1	1	1	1	1	1	1	0	31	2	1	1	1	0		3	0	1	0	1	1	1	1	1	1	0	1	0	1	1	1	0	1	1	0	1	3	5	4	12
14610	0	1	1	1	1	1	1	1	1	5	2	0	1	0	0		4	0	1	0	1	0	0	1	0	0	0	0	0	0	0	1	1	1	1	0	1	1	1	4	6	1	1	1	1	1	1	1	1
14611	0	1	1	1	1	1	1	1	1	6	1	1	1	1	1	1	5	0	1	0	1	0	0	1	0	0	0	0	0	0	1	0	0	1	1	0	1	1	1	3	5						1	1	1
14615	1	1	1	1	1	1	1	1	1	32	2	1	1	1	1	1	5	1	2	0	1	1	1	1	1	1	0	1	0	1	0	1	0	1	1	1	1	3	5	4	12
14622	0	1	1	1	1	1	1	1	1	10	2	1	1	1	0		4	1	2	0	1	1	1	1	0	0	0	0	0	0	0	0	0	1	1	1	1	3	1	3	7						1	1	1
14627	0	1	1	1	1	1	1	1	1	10	2	1	1	1	1	1	3	1	2	0	1	1	0	1	0	1	0	0	1	0	1	0	1	1	0	1	1	2	3	4	9						1	1	1
14628	0	1	1	1	1	1	1	1	1	1	2	0	1	1	0		4	0	1	0	1	0	0	0	0	0	0	0	0	0	0	0	1	1	0	0	1	1	0	2	3	1	1	1	1	0	1	0	1
14632	0	1	1	1	1	1	1	1	1	7	1	2	1	1	1	1	3	0	1	0	1	0	0	0	0	1	0	1	0	0	1	1	1	1	1	1	1	1	2	6	9						1	1	1
14633	0	1	1	1	1	1	1	1	1	4	1	0	1	1	1	1	5	0	1	0	1	0	0	0	0	1	0	0	0	0	1	1	1	1	1	1	1	1	1	6	8	1	1	1	1	1	1	1	1
14645	0	1	1	1	1	1	1	1	1	14	2	0	1	1	1	1	2	0	1	0	1	1	0	1	0	0	0	0	0	0	0	0	1	1	1	1	1	2	1	4	7
14647	0	1	1	1	1	1	1	1	1	34	2	1	1	1	1	1	5	0	1	0	1	1	1	1	1	0	1	1	0	1	0	0	1	1	1	1	1	3	5	4	12
14666	0	1	1	1	1	1	1	1	1	8	1	1	1	1	1	1	4	0	1	0	1	1	0	0	0	1	0	0	1	0	1	1	1	1	1	0	1	2	2	5	9						1	1	1
14668	0	1	1	1	1	1	1	1	0	8	1	0	1	1	1	1	4	0	1	0	1	0	0	1	0	0	0	0	0	0	0	1	1	1	1	0	1	1	1	4	6						1	1	1
14674	0	1	1	1	1	1	1	1	1	20	1	0	1	1	0		4	0	1	0	1	1	1	1	1	0	0	1	0	1	0	0	1	1	1	1	1	3	4	4	11
14675	0	1	1	1	1	1	1	1	1	19	1	1	1	1	1	1	3	0	1	0	1	1	1	1	1	0	0	1	0	0	1	1	0	0	1	0	1	3	3	3	9
14693	0	1	1	1	1	1	1	1	0	7	1	2	1	1	1	1	6	0	3	0	1	0	0	1	0	0	0	0	0	0	0	0	1	1	1	0	1	1	1	3	5						1	1	1
14694	1	1	1	1	1	1	1	1	1	36	1	0	1	1	1	1	4	0	1	0	1	1	1	1	1	1	1	1	0	1	0	1	1	1	0	0	1	3	6	3	12
14695	0	1	1	1	1	1	1	1	1	19	2	3	1	1	0		4	1	2	0	1	1	1	1	1	0	0	1	0	1	0	1	1	0	0	0	1	3	4	2	9
14704	0	1	1	1	1	1	1	1	1	6	1	0	1	0	0		6	0	1	0	1	0	0	1	0	0	0	0	0	0	0	1	1	1	0	0	1	1	1	3	5						1	1	1
14707	0	1	1	1	1	1	1	1	1	5	2	0	1	1	1	1	6	0	1	0	1	0	0	0	0	0	0	0	0	0	0	0	1	1	1	1	1	1	0	4	5	1	1	1	1	1	1	1	1
14717	1	1	1	1	1	1	1	1	1	31	1	1	1	1	1	1	5	1	2	0	1	1	1	1	1	1	0	1	0	1	0	0	1	1	1	1	1	3	5	4	12
14725	0	1	1	1	1	1	1	1	1	17	2	1	1	1	1	1	6	0	2	0	1	1	1	1	1	1	1	1	0	1	1	1	1	1	1	1	1	3	6	6	15
14745	0	1	1	1	1	1	1	1	1	28	1	1	1	1	1	1	4	1	1	0	1	1	1	1	0	1	0	1	0	1	0	0	0	1	1	0	1	3	4	2	9
14762	0	1	1	1	1	1	1	1	1	31	2	1	1	1	0		6	1	2	0	0	1	1	1	1	0	1	1	0	1	0	1	1	1	0	0	1	2	5	3	10
14771	0	1	1	1	1	1	1	1	1	11	2	0	1	1	1	1	5	1	2	0	1	1	0	1	0	0	0	1	0	0	0	1	1	1	1	1	1	2	2	5	9						1	1	1
14785	0	1	1	1	1	1	1	1	1	11	1	0	1	1	1	1	5	0	1	0	1	1	0	1	0	0	0	1	0	0	0	1	1	1	1	0	1	2	2	4	8						1	1	1
14786	0	1	1	1	1	1	1	1	1	18	1	1	1	1	0		1	0	1	0	1	1	0	1	1	0	1	1	0	1	0	0	0	1	1	0	1	2	5	2	9
14854	0	1	1	1	1	1	1	1	0	20	1	0	1	1	1	1	4	0	1	0	1	1	1	1	1	1	0	1	0	1	0	0	0	1	1	0	1	3	5	2	10
14855	0	1	1	1	1	1	1	1	1	8	1	0	1	1	1	1	6	0	2	0	1	0	0	1	0	0	0	0	0	0	1	1	0	0	0	0	1	1	1	2	4						1	1	1
14856	0	1	1	1	1	1	1	1	0	9	1	1	1	0	0		5	0	1	0	1	1	0	1	0	1	0	0	0	0	0	1	1	1	1	1	1	2	2	5	9						1	1	1
14857	0	1	1	1	1	1	1	1	0	19	2	0	1	0	0		5	0	1	0	1	1	1	1	1	0	0	1	0	1	0	1	1	1	1	0	1	3	4	4	11
14859	0	1	1	1	1	1	1	1	0	32	1	1	1	1	1	1	6	1	2	0	1	1	1	1	1	1	0	1	0	1	0	1	0	1	1	0	1	3	5	3	11
14866	0	1	1	1	1	1	1	1	1	31	2	1	1	1	1	1	1	1	1	0	1	1	0	0	1	1	0	1	0	1	1	1	0	1	1	1	1	2	4	5	11
14870	0	1	1	1	1	1	1	1	0	18	1	0	1	1	1	1	4	1	1	0	1	1	1	1	1	0	0	1	0	1	0	1	1	1	1	1	1	3	4	5	12
14879	0	1	1	1	1	1	1	1	1	14	1	0	1	1	1	1	2	0	1	0	1	1	1	1	1	1	0	1	1	1	1	0	1	1	1	1	1	3	6	5	14
14880	1	1	1	1	1	1	1	1	1	27	1	1	1	1	1	1	6	1	1	0	1	1	1	1	1	1	1	1	0	1	0	1	1	1	1	0	1	3	6	4	13
14881	1	1	1	1	1	1	1	1	1	33	1	0	1	1	1	1	3	1	1	0	1	1	1	1	1	1	1	1	1	1	1	0	0	1	1	1	1	3	7	4	14
14889	0	1	1	1	1	1	1	1	0	2	2	2	1	1	1	1	3	0	1	0	1	0	0	0	0	0	0	0	0	0	0	0	1	1	1	0	1	1	0	3	4	1	1	1	0	0	1	1	1
14906	0	1	1	1	1	1	1	1	1	23	2	0	1	1	1	1	6	0	1	0	1	1	1	1	1	1	1	1	1	1	1	1	1	1	1	1	1	3	7	6	16
14915	0	1	1	1	1	1	1	1	0	27	2	2	1	1	1	1	3	1	1	0	1	1	1	1	1	1	0	1	0	1	0	0	1	1	0	1	1	3	5	3	11
14935	0	1	1	1	1	1	1	1	0	23	1	1	1	1	1	1	6	1	2	0	1	0	0	1	1	0	0	1	0	1	0	1	1	1	0	1	1	1	4	4	9
14941	0	1	1	1	1	1	1	1	0	33	2	1	1	1	1	1	2	1	2	0	1	1	1	1	1	1	0	1	0	1	0	1	1	1	1	0	1	3	5	4	12
14954	0	1	1	1	1	1	1	1	0	14	1	2	1	0	0		5	0	1	0	1	1	1	1	1	0	0	1	0	1	0	0	0	1	0	1	1	3	4	2	9
14965	0	1	1	1	1	1	1	1	0	24	2	2	1	0	0		1	0	1	0	1	1	1	1	0	0	0	1	0	0	0	0	0	1	1	0	1	3	2	2	7
14985	0	1	1	1	1	1	1	1	0	11	2	0	1	1	1	1	6	1	1	0	1	1	0	1	1	1	0	1	0	1	1	1	1	1	1	1	1	2	5	6	13						1	1	1
15002	0	1	1	1	1	1	1	1	1	27	1	1	1	1	1	1	6	1	2	0	1	1	1	1	1	1	1	1	0	1	0	1	1	1	1	1	1	3	6	5	14
15009	0	1	1	1	1	1	1	1	0	35	2	1	1	1	0		6	1	3	0	1	1	1	1	1	0	1	1	0	1	1	0	0	1	1	0	1	3	5	3	11
15014	0	1	1	1	1	1	1	1	1	11	1	0	1	1	1	1	5	0	1	0	1	1	0	1	0	0	0	1	0	0	0	1	1	1	0	0	1	2	2	3	7						1	1	1
15017	0	1	1	1	1	1	1	1	1	6	2	1	1	1	1	1	4	1	2	0	1	0	0	0	0	0	0	0	0	0	0	0	0	1	1	0	1	1	0	2	3						1	1	1
15019	0	1	1	1	1	1	1	1	0	5	2	1	1	1	1	1	4	0	1	0	1	0	0	1	0	0	0	0	0	0	0	0	1	1	0	0	1	1	1	2	4	1	1	1	1	1	1	1	1
15026	0	1	1	1	1	1	1	1	0	5	2	0	1	1	1	1	5	0	1	0	1	0	0	0	0	0	0	0	0	0	0	1	1	1	1	0	1	1	0	4	5	1	1	1	1	1	1	1	1
15046	0	1	1	1	1	1	1	1	1	30	2	1	1	1	1	1	6	1	3	0	1	1	1	1	1	1	1	1	0	1	1	1	0	1	0	0	1	3	6	3	12
15054	1	1	1	1	1	1	1	1	0	21	1	0	1	1	1	1	4	0	1	0	1	1	1	0	1	1	0	1	1	1	1	1	1	1	1	1	1	3	5	6	14
15064	0	1	1	1	1	1	1	1	0	10	1	2	1	0	0		6	0	1	0	1	0	0	0	0	0	0	0	0	0	0	0	1	1	0	0	1	1	0	2	3						1	1	1
15100	0	1	1	1	1	1	1	1	0	27	1	1	1	0	0		4	0	1	0	1	1	1	0	1	0	0	1	0	1	0	0	0	1	0	1	1	3	3	2	8
15103	0	1	1	1	1	1	1	1	0	22	1	0	1	0	0		2	0	1	0	1	1	1	1	1	1	0	1	0	0	0	0	0	1	1	0	1	3	4	2	9
15106	0	1	1	1	1	1	1	1	0	25	2	0	1	1	0		5	1	2	0	1	1	1	1	1	1	0	1	0	1	0	1	1	1	1	1	1	3	5	5	13
15107	0	1	1	1	1	1	1	1	0	35	1	0	1	1	1	1	5	0	1	0	1	1	1	1	1	1	0	1	1	1	1	1	0	0	0	0	1	3	6	2	11
15108	0	1	1	1	1	1	1	1	0	35	2	6	1	1	0		1	1	2	0	1	1	1	1	1	0	1	1	0	1	1	1	1	1	1	0	1	3	5	5	13
15109	0	1	1	1	1	1	1	0	0	22	2	0	1	0	0		6	1	2	0	1	1	1	1	1	1	1	1	0	0	1	1	1	1	1	1	1	3	5	6	14
15117	0	1	1	1	1	1	1	1	0	35	1	2	1	1	1	1	5	1	1	0	1	1	1	1	1	1	0	1	0	1	0	1	1	1	1	0	1	3	5	4	12
15146	0	1	1	1	1	1	1	1	1	13	2	0	1	1	1	1	4	0	1	0	1	1	1	1	1	0	0	1	0	0	0	1	1	1	1	1	1	3	3	5	11
15147	0	1	1	1	1	1	1	1	1	29	2	2	1	1	1	1	4	0	1	0	1	1	1	1	1	1	1	1	1	1	1	1	1	1	1	1	1	3	7	6	16
15149	0	1	1	1	1	1	1	1	1	25	2	1	1	1	1	1	6	1	3	0	1	1	1	1	1	1	1	1	0	1	1	1	1	1	1	1	1	3	6	6	15
15153	0	1	1	1	1	1	1	1	1	23	2	1	1	1	1	1	6	1	3	0	1	1	1	1	1	0	1	1	1	0	0	1	0	1	1	1	1	3	5	4	12
15154	0	1	1	1	1	1	1	1	1	20	2	0	1	1	1	1	4	1	3	0	1	1	1	1	1	1	1	1	1	1	1	0	1	1	1	0	1	3	7	4	14
15155	0	1	1	1	1	1	1	1	1	23	2	0	1	0	0		2	0	1	0	1	1	1	1	1	0	0	1	0	0	0	0	0	1	1	1	1	3	3	3	9
15156	0	1	1	1	1	1	1	1	1	21	2	1	1	1	1	1	4	0	1	0	1	1	1	1	1	0	0	1	0	1	1	0	1	1	1	1	1	3	4	5	12
15157	0	1	1	1	1	1	1	1	1	6	2	2	1	1	1	1	4	1	3	1	1	1	0	1	0	0	0	0	0	0	0	0	1	1	1	1	1	3	1	4	8						1	1	1
15189	0	1	1	1	1	1	1	1	0	25	2	1	1	0	0		6	1	2	0	1	1	1	1	1	1	0	1	0	1	0	0	0	0	1	1	1	3	5	2	10
15208	0	1	1	1	1	1	1	1	1	17	1	1	1	1	1	1	5	0	2	0	0	1	1	1	1	1	0	1	0	1	1	1	0	1	1	0	1	2	5	4	11
15209	1	1	1	1	1	1	1	1	0	17	1	1	1	1	1	1	5	1	2	0	1	1	1	1	1	1	0	1	0	1	1	1	1	1	1	1	1	3	5	6	14
15215	0	1	1	1	1	1	1	1	1	26	2	1	1	1	1	1	4	1	3	0	1	1	1	1	1	1	1	1	1	1	1	1	1	1	1	1	1	3	7	6	16
15216	0	1	1	1	1	1	1	1	1	25	2	0	1	1	1	1	4	1	2	1	1	1	1	1	1	1	1	1	1	1	1	0	0	1	1	1	1	4	7	4	15
15250	0	1	1	1	1	1	1	1	1	15	1	1	1	1	1	1	4	0	1	0	1	1	1	1	1	0	1	1	0	0	0	0	1	1	1	1	1	3	4	4	11
15253	0	1	1	1	1	1	1	1	1	16	2	3	1	0	0		5	1	2	0	1	1	1	0	1	1	1	1	1	1	0	0	0	1	1	0	1	3	6	2	11
15258	0	1	1	1	1	1	1	1	1	14	2	2	1	1	0		2	0	1	0	1	1	1	0	0	0	0	0	0	0	0	0	0	0	1	1	1	3	0	2	5
15278	1	1	1	1	1	1	1	1	0	24	1	1	1	0	0		1	0	1	0	1	1	1	0	1	0	1	1	0	1	0	1	1	1	1	0	1	3	4	4	11
15281	0	1	1	1	1	1	1	1	0	7	1	1	1	0	0		4	0	1	0	1	1	1	1	0	0	0	0	0	0	0	1	1	1	1	0	1	3	1	4	8						1	1	1
15301	0	1	1	1	1	1	1	1	0	3	1	2	1	1	0		1	0	1	0	1	0	0	0	0	0	0	0	0	0	0	0	1	1	0	0	1	1	0	2	3	1	1	1	1	1	1	1	1
15324	0	1	1	1	1	1	1	1	0	22	1	2	1	0	0		2	0	1	0	1	1	1	0	1	0	0	1	0	1	0	1	1	1	1	0	1	3	3	4	10
15327	0	1	1	1	1	1	1	0	0		1	0	2	0	0		1	0	1	0	1	1	1	1	1	0	1	1	0	0	0	0	1	1	1	1	1	3	4	4	11
15330	0	1	1	1	1	1	1	0	1	33	2	2	1	1	0		3	0	1	0	1	1	1	0	1	0	0	0	0	0	0	1	0	1	1	1	1	3	1	4	8
15337	0	1	1	1	1	1	1	1	0	31	2	2	1	0	0		2	0	1	0	1	0	1	1	1	0	0	1	0	0	0	0	0	0	0	1	1	2	3	1	6
15346	0	1	1	1	1	1	1	1	0	20	2	3	1	0	0		6	0	1	0	1	1	0	1	1	0	1	0	0	1	1	0	0	1	1	0	1	2	4	3	9
15347	0	1	1	1	1	1	1	1	0	19	2	2	1	0	0		6	0	1	0	1	0	1	1	0	0	0	1	0	0	0	1	1	1	1	1	1	2	2	5	9
15348	0	1	1	1	1	1	1	1	0	8	1	1	1	1	1	1	6	0	1	0	1	0	1	0	0	0	0	0	0	0	0	1	1	1	1	0	1	2	0	4	6						1	1	1
15354	0	1	1	1	1	1	1	1	0	14	1	1	1	1	1	1	2	0	1	0	1	1	0	0	0	0	0	0	0	0	0	0	0	0	0	0	1	2	0	0	2
15362	0	1	1	1	1	1	1	1	0	13	2	1	1	1	1	1	5	1	1	0	1	1	1	1	1	0	0	0	0	0	0	0	0	1	1	0	1	3	2	2	7
15365	0	1	1	1	1	1	1	1	1	19	2	2	1	1	1	1	3	1	2	0	1	1	1	1	1	0	1	0	1	1	1	0	0	1	1	1	1	3	5	4	12
15372	0	1	1	1	1	1	1	1	1	22	1	2	1	1	0		6	0	1	0	1	1	1	0	1	0	0	0	0	1	0	1	1	1	0	0	1	3	2	3	8
15378	0	1	1	1	1	1	1	1	1	10	2	2	1	0	0		6	0	1	0	1	0	0	1	0	0	0	1	1	0	0	1	1	1	1	1	1	1	3	5	9						1	1	1
15381	0	1	1	1	1	1	1	1	1	31	1	3	1	1	0		5	1	2	0	1	0	1	0	1	0	0	1	0	1	1	1	0	1	1	1	1	2	3	5	10
15395	1	1	1	1	1	1	1	1	1	21	1	1	1	1	1	1	3	1	1	0	1	1	1	1	1	0	0	0	0	0	1	0	1	1	1	1	1	3	2	5	10
15429	0	1	1	1	1	1	1	1	1	1	2	1	1	0	0		5	1	1	0	0	0	0	0	0	0	0	0	0	0	0	0	1	0	0	0	1	0	0	1	1	1	1	1	1	0	1	0	1
15448	0	1	1	1	1	1	1	1	1	6	2	1	1	1	1	1	2	0	1	0	1	1	0	0	0	0	0	0	0	0	0	0	1	1	1	1	1	2	0	4	6						1	1	1
15459	0	1	1	1	1	1	1	1	0	14	2	2	1	1	1	1	6	0	1	0	1	1	1	0	1	0	0	0	0	0	1	1	1	1	1	1	1	3	1	6	10
15463	0	1	1	1	1	1	1	1	1	17	2	1	1	1	1	1	2	0	1	0	0	1	0	0	1	0	0	0	0	0	1	1	1	1	1	1	1	1	1	6	8
15470	0	1	1	1	1	1	1	1	1	1	1	2	1	1	0		4	0	1	0	0	0	0	0	0	0	0	0	0	0	0	0	1	1	0	0	1	0	0	2	2	1	1	1	1	0	1	1	0
15569	0	1	1	1	1	1	1	1	0	19	1	2	1	1	1	1	6	1	2	0	1	1	1	1	1	1	1	1	1	1	1	1	1	1	1	1	1	3	7	6	16
15581	0	1	1	1	1	1	1	1	1	26	1	4	1	1	1	1	5	0	1	0	1	1	1	1	1	0	1	1	1	1	1	1	1	1	1	1	1	3	6	6	15
15584	0	1	1	1	1	1	1	1	1	6	2	3	1	1	1	1	7	0	1	0	1	0	0	0	0	0	0	0	0	0	0	0	1	1	0	0	1	1	0	2	3						1	1	1
15602	0	1	1	1	1	1	1	1	1	23	1	2	1	1	1	1	5	1	3	0	1	1	1	1	1	0	1	1	0	1	0	0	1	1	1	1	1	3	5	4	12
15635	1	1	1	1	1	1	1	1	0	22	1	3	1	1	0		1	0	1	0	1	1	1	1	1	1	1	1	0	1	1	0	1	1	1	1	1	3	6	5	14
15673	0	1	1	1	1	1	1	1	1	6	1	2	1	1	1	1	5	0	1	0	1	0	0	0	0	0	0	0	0	0	0	1	1	1	1	0	1	1	0	4	5						1	1	1
15695	0	1	1	1	1	1	1	1	1	12	2	2	1	1	1	1	2	0	1	0	1	1	1	0	0	0	0	1	0	1	0	1	1	1	1	0	1	3	2	4	9
15713	0	1	1	1	1	1	1	1	1	15	2	1	1	1	1	1	5	0	1	0	1	1	1	1	1	0	1	1	0	1	0	0	1	1	1	0	1	3	5	3	11
15717	1	1	1	1	1	1	1	1	1	14	1	1	1	1	1	1	5	1	3	0	1	1	1	1	1	1	1	1	1	1	1	1	1	1	1	1	1	3	7	6	16
15718	0	1	1	1	1	1	1	1	1	12	1	1	1	1	1	1	7	1	3	0	1	1	1	1	1	1	1	1	1	1	1	0	1	1	1	1	1	3	7	5	15
15750	0	1	1	1	1	1	1	1	1	3	1	3	1	1	1	1	5	0	1	0	0	0	0	0	0	0	0	0	0	0	0	0	0	0	0	0	1	0	0	0	0	1	1	1	1	1	1	1	1
15753	0	1	1	1	1	1	1	1	1	27	1	1	1	1	1	1	5	0	1	0	1	1	1	1	1	1	1	1	1	1	0	1	1	1	1	1	1	3	7	5	15
15761	0	1	1	1	1	1	1	1	1	5	2	1	1	1	1	1	5	0	1	0	1	0	0	1	0	0	0	1	0	0	0	0	1	1	1	0	1	1	2	3	6	1	1	1	1	1	1	1	0
15766	0	1	1	1	1	1	1	1	1	7	1	1	1	1	0		5	0	1	0	1	1	1	1	0	0	0	0	0	0	0	0	1	1	1	0	1	3	1	3	7						1	1	1
15784	0	1	1	1	1	1	1	1	1	5	1	2	1	1	0		5	0	1	0	1	0	0	1	0	0	0	0	0	0	0	0	1	1	0	0	1	1	1	2	4	1	1	1	1	1	1	1	1
15790	1	1	1	1	1	1	1	1	1	26	2	1	1	1	1	1	5	1	2	0	1	1	1	1	1	0	1	1	1	1	0	1	1	1	1	1	1	3	6	5	14
15805	0	1	1	1	1	1	1	1	1	8	1	1	1	1	1	1	5	0	1	0	1	1	1	0	0	0	1	0	0	0	0	1	1	1	1	0	1	3	1	4	8						1	1	1
15815	1	1	1	1	1	1	1	1	1	3	2	1	1	1	1	1	7	0	1	0	1	0	0	0	0	0	0	0	0	0	0	1	1	1	0	0	1	1	0	3	4	1	1	1	1	1	1	1	1
15816	0	1	1	1	1	1	1	1	1	26	1	3	1	1	1	1	3	1	3	0	1	1	1	1	1	0	1	1	0	1	0	1	1	1	1	1	1	3	5	5	13
15826	0	1	1	1	1	1	1	1	1	5	1	2	1	1	1	1	6	0	1	0	1	0	0	1	0	0	0	0	0	0	0	0	1	1	1	0	1	1	1	3	5	1	1	0	1	1	1	1	1
15827	0	1	1	1	1	1	1	1	1	20	2	2	1	1	1	1	4	0	1	0	1	1	1	1	1	0	1	1	1	1	0	1	1	1	1	0	1	3	6	4	13
15832	1	1	1	1	1	1	1	1	1	18	2	1	1	1	1	1	4	1	2	0	1	1	1	1	1	0	1	1	1	1	0	1	1	1	1	1	1	3	6	5	14
15833	0	1	1	1	1	1	1	1	1	12	2	2	1	1	1	1	7	0	1	0	1	1	1	1	1	0	1	1	0	1	0	0	1	1	1	1	1	3	5	4	12
15834	0	1	1	1	1	1	1	1	1	30	1	1	1	1	1	1	7	1	2	0	1	1	1	1	1	1	1	1	1	1	1	1	1	1	1	1	1	3	7	6	16
15836	0	1	1	1	1	1	1	1	1	22	1	3	1	1	1	1	1	0	1	0	1	1	1	1	1	1	1	1	1	1	1	0	1	1	1	1	1	3	7	5	15
15837	0	1	1	1	1	1	1	1	1	6	2	2	1	1	1	1	7	0	1	0	1	1	0	1	0	1	0	1	0	0	1	1	1	1	1	0	1	2	3	5	10						1	1	1
15839	0	1	1	1	1	1	1	1	1	30	2	2	1	1	0		2	1	3	0	1	1	1	1	1	1	1	1	1	1	1	1	1	1	1	1	1	3	7	6	16
15843	0	1	1	1	1	1	1	1	1	35	2	3	1	1	1	1	4	1	3	0	1	1	1	1	1	1	1	1	1	1	1	1	1	1	1	1	1	3	7	6	16
15844	0	1	1	1	1	1	1	1	0	17	1	3	1	1	1	1	4	0	1	1	1	1	1	1	1	1	1	1	0	1	0	1	1	1	1	1	1	4	6	5	15
15859	0	1	1	1	1	1	1	1	1	0	2	2	1	1	1	1	4	0	1	0	0	0	0	0	0	0	0	0	0	0	0	0	0	1	0	0	1	0	0	1	1	1	1	0	0	0	0	0
15866	0	1	1	1	1	1	1	1	1	18	1	2	1	1	1	1	4	1	3	1	1	1	1	1	1	1	1	1	1	1	0	0	1	1	1	1	1	4	7	4	15
15867	0	1	1	1	1	1	1	1	1	18	1	1	1	1	1	1	6	1	2	0	1	1	1	1	1	0	1	1	1	1	0	1	1	1	1	1	1	3	6	5	14
15868	0	1	1	1	1	1	1	1	1	12	2	3	2	1	1	1	4	1	2	0	1	1	1	0	0	0	1	1	0	1	0	1	0	1	1	0	1	3	3	3	9
15871	1	1	1	1	1	1	1	1	1	36	1	2	1	1	0		2	0	1	0	1	1	1	0	1	0	1	1	1	1	0	0	0	1	1	1	1	3	5	3	11
15877	0	1	1	1	1	1	1	1	1	8	2	1	1	1	0		6	0	1	0	1	1	0	1	0	0	1	1	0	0	0	0	1	1	1	0	1	2	3	3	8						1	1	1
15880	0	1	1	1	1	1	1	1	1	10	1	2	1	1	0		4	0	1	0	1	1	1	0	0	0	1	1	0	1	0	0	1	1	1	0	1	3	3	3	9						1	1	1
15887	0	1	1	1	1	1	1	1	1	15	1	1	1	1	1	1	6	0	1	0	1	1	1	1	1	0	1	1	1	1	1	0	1	1	1	1	1	3	6	5	14
15888	0	1	1	1	1	1	1	1	1	5	2	1	1	1	0		5	0	1	0	0	0	0	0	0	0	0	0	0	0	0	0	1	1	0	0	1	0	0	2	2	1	1	1	1	1	1	1	1
15893	0	1	1	1	1	1	1	1	1	25	2	2	1	1	0		7	1	2	0	1	1	1	0	1	0	1	1	1	1	0	0	1	1	1	1	1	3	5	4	12
15899	0	1	1	1	1	1	1	1	1	9	1	2	1	1	1	1	1	0	2	1	1	1	1	1	0	0	0	0	0	0	0	0	1	1	1	0	1	4	1	3	8						1	1	1
15901	1	1	1	1	1	1	1	1	1	5	1	1	1	1	1	1	7	0	1	0	1	0	0	1	0	1	0	0	0	0	1	1	0	1	1	0	1	1	2	4	7	1	1	1	1	1	1	1	1
15903	0	1	1	1	1	1	1	1	1	5	1	1	1	1	0		5	0	1	0	1	0	0	1	0	0	0	0	0	0	0	0	1	1	0	0	1	1	1	2	4	1	1	1	1	1	1	1	1
15905	1	1	1	1	1	1	1	1	1	21	2	1	1	1	0		7	0	1	0	1	1	1	0	0	0	1	1	0	1	0	0	0	1	1	1	1	3	3	3	9
15906	0	1	1	1	1	1	1	1	1	7	2	2	1	1	0		5	0	1	0	1	0	0	1	0	0	0	1	0	0	0	0	1	1	0	0	1	1	2	2	5						1	1	1
15907	0	1	1	1	1	1	1	1	1	27	2	2	1	1	0		7	1	2	0	1	1	1	1	1	0	1	1	0	1	0	0	0	1	1	1	1	3	5	3	11
15909	0	1	1	1	1	1	1	1	1	7	1	2	1	1	1	1	7	0	1	0	1	0	0	1	0	0	0	0	0	0	0	0	1	1	1	0	1	1	1	3	5						1	1	1
15919	0	1	1	1	1	1	1	1	1	10	2	3	1	1	1	1	5	0	1	0	1	1	0	1	0	0	0	1	0	0	0	0	1	1	1	0	1	2	2	3	7						1	1	1
15927	0	1	1	1	1	1	1	1	1	7	1	3	1	1	1	1	7	0	1	0	1	1	0	1	0	1	0	1	0	0	1	1	1	1	0	0	1	2	3	4	9						1	1	1
15937	0	1	1	1	1	1	1	1	1	16	1	1	1	1	0		1	0	1	0	1	1	1	0	1	0	1	1	0	1	0	0	1	1	1	0	1	3	4	3	10
15938	0	1	1	1	1	1	1	1	1	18	2	2	1	1	0		5	0	1	0	1	1	1	1	1	0	1	0	0	1	0	1	1	1	1	1	1	3	4	5	12
15943	0	1	1	1	1	1	1	1	1	10	1	2	1	1	1	1	4	0	1	0	1	1	1	1	0	0	1	1	1	1	0	1	0	1	1	0	1	3	5	3	11						1	1	1
15946	0	1	1	1	1	1	1	1	1	19	2	1	1	1	1	1	7	0	1	0	1	1	1	1	1	0	1	1	1	1	0	0	0	1	1	0	1	3	6	2	11
15949	0	1	1	1	1	1	1	1	1	35	2	2	1	1	1	1	5	1	2	0	1	1	1	1	1	1	1	1	1	1	1	1	1	1	1	1	1	3	7	6	16
15959	0	1	1	1	1	1	1	1	1	31	2	2	1	1	1	1	4	0	1	0	1	1	1	1	1	1	1	1	1	1	1	1	1	1	1	1	1	3	7	6	16
15963	0	1	1	1	1	1	1	1	1	12	2	3	1	1	0		7	0	1	1	1	1	0	1	0	0	0	1	0	0	0	1	0	1	1	0	1	3	2	3	8
15970	0	1	1	1	1	1	1	1	1	32	2	3	1	1	0		4	0	1	0	1	1	1	0	1	0	1	1	0	1	1	0	0	1	1	0	1	3	4	3	10
15985	0	1	1	1	1	1	1	1	1	26	2	3	1	1	0		5	1	1	0	1	1	1	1	1	0	1	1	1	1	0	1	0	0	1	1	1	3	6	3	12
15986	0	1	1	1	1	1	1	1	1	11	2	1	1	1	0		5	0	1	0	1	1	0	1	0	0	0	1	0	0	0	0	0	1	1	0	1	2	2	2	6						1	1	1
15999	1	1	1	1	1	1	1	1	1	28	1	1	1	1	0		3	0	1	0	1	1	1	1	1	0	1	0	0	1	0	1	0	1	1	0	1	3	4	3	10
16003	0	1	1	1	1	1	1	1	1	23	2	3	1	1	0		7	0	1	0	1	1	1	0	1	0	0	1	0	1	0	0	0	0	1	0	1	3	3	1	7
16011	0	1	1	1	1	1	1	1	1	10	2	1	1	1	0		5	0	1	0	1	0	0	1	0	0	0	0	0	0	0	0	1	1	1	0	1	1	1	3	5						1	1	1
16019	0	1	1	1	1	1	1	1	1	7	2	3	1	1	1	1	5	0	1	0	1	0	0	1	0	0	0	0	0	0	0	1	1	1	1	0	1	1	1	4	6						1	1	1
16020	1	1	1	1	1	1	1	1	1	21	1	1	1	1	1	1	3	0	1	0	1	1	1	0	1	0	1	1	0	1	0	0	1	1	1	0	1	3	4	3	10
16025	0	1	1	1	1	1	1	1	1	16	2	4	1	1	0		1	0	1	0	1	1	1	1	1	0	1	1	0	1	0	1	1	1	1	0	1	3	5	4	12
16039	0	1	1	1	1	1	1	1	1	18	1	1	1	0	0		4	0	1	0	1	1	1	0	0	1	0	1	0	1	1	1	1	1	1	0	1	3	3	5	11
16065	0	1	1	1	1	1	1	1	1	10	1	2	1	0	0		3	0	1	0	1	1	1	0	0	0	0	1	0	0	0	0	0	1	1	0	1	3	1	2	6						1	1	1
16105	0	1	1	1	1	1	1	1	1	5	2	1	1	0	0		6	0	1	0	1	0	0	0	0	0	0	0	0	0	0	1	1	1	1	0	1	1	0	4	5	1	1	1	1	1	1	1	1
16108	0	1	1	1	1	1	1	1	1	18	2	2	1	1	0		3	1	2	0	1	1	1	1	1	0	0	1	0	1	0	1	1	1	1	0	1	3	4	4	11
16112	0	1	1	1	1	1	1	1	1	14	2	2	1	1	0		5	0	1	0	1	1	1	1	1	0	0	1	0	1	0	1	1	1	1	0	1	3	4	4	11
16122	0	1	1	1	1	1	1	1	1	16	2	2	1	1	0		6	1	2	0	1	1	1	1	1	1	0	1	0	1	1	1	1	1	1	1	1	3	5	6	14
16154	0	1	1	1	1	1	1	1	1	22	1	2	1	1	0		6	1	3	0	1	1	1	1	1	1	1	1	1	1	1	1	1	1	1	1	1	3	7	6	16
16178	0	1	1	1	1	1	1	1	1	18	2	1	1	0	0		5	1	3	0	1	1	1	1	1	1	1	1	0	1	1	0	1	1	1	1	1	3	6	5	14
16186	0	1	1	1	1	1	1	1	1	25	1	1	1	0	0			0	1	0	1	1	1	1	1	1	1	1	0	1	0	1	1	1	1	1	1	3	6	5	14
16190	0	1	1	1	1	1	1	1	0	25	2	2	1	1	1	1	4	1	1	0	1	1	1	1	0	1	1	1	0	1	0	1	1	1	1	0	1	3	5	4	12
16194	0	1	1	1	1	1	1	1	1	31	1	2	1	0	0		2	0	1	0	1	1	1	0	1	1	0	1	1	1	0	1	1	1	1	1	1	3	5	5	13
16202	0	1	1	1	1	1	1	1	1	34	1	2	1	1	0		5	1	3	0	1	1	1	1	1	1	1	1	1	1	1	1	1	1	1	1	1	3	7	6	16
16204	1	1	1	1	1	1	1	1	1	35	2	2	1	1	0		7	1	3	0	1	1	1	1	0	1	1	1	1	1	1	1	1	1	1	1	1	3	6	6	15
16207	0	1	1	1	1	1	1	1	1	16	1	1	1	0	0		6	0	1	0	1	1	1	1	1	1	1	1	0	1	0	1	1	1	1	0	1	3	6	4	13
16209	0	1	1	1	1	1	1	1	1	8	1	1	1	0	0		6	0	1	0	1	1	0	1	0	0	0	1	0	0	0	1	1	1	1	0	1	2	2	4	8						1	1	1
16210	0	1	1	1	1	1	1	1	1	11	1	2	1	1	0		7	1	2	1	1	1	1	1	0	0	0	0	0	0	0	1	0	1	1	0	1	4	1	3	8						1	1	1
16211	0	1	1	1	1	1	1	1	1	25	1	1	1	1	1	1	4	0	1	0	1	0	1	1	1	1	0	1	0	0	0	0	1	1	1	0	1	2	4	3	9
16213	0	1	1	1	1	1	1	1	1	12	1	4	1	1	0		1	0	1	1	1	1	1	0	0	0	0	0	0	0	0	0	0	1	1	0	1	4	0	2	6
16227	0	1	1	1	1	1	1	1	1	14	2	2	1	1	1	1	4	0	1	1	1	1	1	1	0	0	0	1	0	0	0	0	1	1	1	0	1	4	2	3	9
16236	1	1	1	1	1	1	1	1	1	30	1	4	1	1	1	1	5	0	1	0	0	1	1	0	0	1	1	1	0	1	1	1	1	1	1	0	1	2	4	5	11
16238	0	1	1	1	1	1	1	1	1	12	2	2	1	1	1	1	6	0	1	1	1	1	1	1	1	0	0	1	0	1	1	1	1	1	1	0	1	4	4	5	13
16252	1	1	1	1	1	1	1	1	1	22	2	1	1	1	0		5	0	1	0	1	1	1	1	1	0	0	1	0	1	1	1	1	1	1	1	1	3	4	6	13
16262	0	1	1	1	1	1	1	1	0	8	1	3	1	1	0		4	1	2	0	0	1	0	1	0	1	0	1	0	0	1	0	1	1	1	0	1	1	3	4	8						1	1	1
16266	0	1	1	1	1	1	1	1	0	7	1	1	1	0	0		5	0	1	0	1	1	0	1	0	0	0	0	0	0	0	0	0	1	1	0	1	2	1	2	5						1	1	1
16267	0	1	1	1	1	1	1	1	0	9	2	1	1	1	0		6	0	1	0	1	1	1	1	0	0	0	1	0	0	0	0	1	1	1	0	1	3	2	3	8						1	1	1
16270	0	1	1	1	1	1	1	1	1	14	2	1	1	1	1	1	5	1	4	0	1	1	1	1	1	0	0	1	1	1	0	0	1	1	1	0	1	3	5	3	11
16276	0	1	1	1	1	1	1	1	1	34	1	2	1	1	0		4	1	2	0	1	1	1	1	1	1	0	1	1	1	0	0	0	1	1	0	1	3	6	2	11
16307	0	1	1	1	1	1	1	1	0	17	2	2	1	1	0		4	0	1	0	1	1	1	1	1	0	0	1	0	1	1	0	1	1	1	0	1	3	4	4	11
16314	0	1	1	1	1	1	1	1	1	27	2	2	1	1	0		5	0	1	0	1	1	1	0	1	0	1	1	0	1	0	1	0	1	1	1	1	3	4	4	11
16316	0	1	1	1	1	1	1	1	0	5	2	1	1	1	0		4	0	1	0	1	0	0	0	0	0	0	0	0	0	0	0	1	1	1	0	1	1	0	3	4	1	1	1	1	1	1	1	1
16317	0	1	1	1	1	1	1	1	1	32	2	2	1	1	0		6	0	1	1	1	1	1	1	1	1	1	1	1	1	1	0	0	1	1	1	1	4	7	4	15
16318	0	1	1	1	1	1	1	1	0	18	2	2	1	1	1	1	6	0	1	0	1	1	1	1	1	1	1	1	1	1	1	1	0	1	1	1	1	3	7	5	15
16325	0	1	1	1	1	1	1	1	1	10	1	1	1	0	0		1	0	1	0	1	1	1	0	0	0	0	1	0	1	0	0	1	1	1	0	1	3	2	3	8						1	1	1
16336	0	1	1	1	1	1	1	1	1	2	1	3	1	0	1	1	6	0	1	0	1	0	0	1	0	0	0	0	0	0	0	0	1	1	1	0	1	1	1	3	5	1	1	1	1	1	1	1	0
16343	0	1	1	1	1	1	1	1	1	20	1	2	1	1	0		2	1	2	0	1	1	1	0	1	1	0	1	0	1	1	1	0	1	1	0	1	3	4	4	11
16344	0	1	1	1	1	1	1	1	1	24	1	1	1	1	1	1	5	0	1	1	1	1	1	1	1	1	1	1	1	1	0	1	0	1	1	1	1	4	7	4	15
16351	0	1	1	1	1	1	1	1	1	30	1	2	1	1	1	1	1	0	1	0	1	1	1	0	0	0	0	1	1	1	0	0	0	1	1	1	1	3	3	3	9
16355	0	1	1	1	1	1	1	1	1	23	1	2	1	1	0		6	0	1	0	1	1	1	1	1	1	0	1	0	1	0	1	0	1	1	1	1	3	5	4	12
16377	0	1	1	1	1	1	1	1	0	12	2	2	1	1	1	1	1	0	1	0	1	1	1	0	0	0	0	1	0	1	0	0	0	1	1	0	1	3	2	2	7
16381	0	1	1	1	1	1	1	1	1	4	2	2	1	1	1	1	5	0	1	0	1	0	0	1	0	0	0	0	0	0	0	0	1	1	1	0	1	1	1	3	5	1	1	1	1	1	1	1	1
16383	0	1	1	1	1	1	1	1	1	6	2	2	1	0	0		5	0	1	0	1	1	1	0	0	0	0	0	0	0	0	1	0	1	1	0	1	3	0	3	6						1	1	1
16384	0	1	1	1	1	1	1	1	0	14	1	1	1	1	1	1	4	9	1	0	1	1	1	1	0	0	0	1	0	1	0	0	0	1	1	0	1	3	3	2	8
16389	0	1	1	1	1	1	1	1	0	1	1	2	1	1	0		6	0	1	0	1	0	0	1	0	0	0	0	0	0	0	0	1	1	0	0	1	1	1	2	4	1	1	1	0	1	1	1	1
16392	0	1	1	1	1	1	1	1	0	11	2	1	1	1	0		5	0	1	0	1	1	1	1	0	0	0	1	0	0	0	0	0	1	1	0	1	3	2	2	7						1	1	1
16393	0	1	1	1	1	1	1	1	1	18	2	1	2	1	0		4	0	1	0	1	1	1	1	0	0	1	0	0	1	0	0	1	1	1	0	1	3	3	3	9
16404	0	1	1	1	1	1	1	1	0	13	1	2	1	1	0		7	1	2	0	1	1	1	1	1	1	0	1	0	1	0	1	0	1	1	0	1	3	5	3	11
16421	0	1	1	1	1	1	1	1	1	28	1	2	1	1	1	1	6	1	3	0	1	1	1	1	1	1	1	1	1	1	1	1	1	1	1	1	1	3	7	6	16
16435	0	1	1	1	1	1	1	1	0	7	1	1	1	0	0		5	0	1	0	1	1	0	1	0	0	0	0	0	0	0	0	0	1	1	0	1	2	1	2	5						1	1	1
16437	0	1	1	1	1	1	1	1	1	18	2	2	2	1	0		6	1	2	0	1	1	1	1	1	1	0	1	0	1	0	0	1	1	1	0	1	3	5	3	11
16438	0	1	1	1	1	1	1	1	1	12	2	2	1	0	0		5	1	3	0	1	1	1	0	1	0	0	1	0	1	1	0	0	1	1	0	1	3	3	3	9
16451	0	1	1	1	1	1	1	1	0	9	1	2	4	1	0		6	1	2	0	1	1	1	1	0	0	0	1	0	0	0	0	1	1	1	0	1	3	2	3	8						1	1	1
16473	0	1	1	1	1	1	1	1	0	5	2	2	1	0	0		6	0	1	0	1	0	0	1	0	0	0	0	0	0	0	0	1	1	1	0	1	1	1	3	5	1	1	1	1	1	1	1	1
16498	0	1	1	1	1	1	1	1	1	18	1	1	1	1	0		6	0	1	0	1	1	1	1	1	0	0	1	0	1	0	0	1	1	1	0	1	3	4	3	10
16501	1	1	1	1	1	1	1	1	1	19	1	2	1	1	1	1	5	0	1	0	1	1	1	1	1	1	1	1	1	1	1	1	1	1	1	0	1	3	7	5	15
16502	1	1	1	1	1	1	1	1	1	23	1	1	1	1	1	1	4	0	1	0	1	1	1	1	0	0	0	1	0	1	0	0	1	1	1	0	1	3	3	3	9
16504	0	1	1	1	1	1	1	1	1	17	2	2	1	1	1	1	6	1	3	0	1	1	1	1	1	1	0	1	0	1	0	0	0	1	1	0	1	3	5	2	10
16513	0	1	1	1	1	1	1	1	1	3	2	1	1	1	0		6	0	1	0	1	0	0	1	0	0	0	0	0	0	0	0	1	1	1	0	1	1	1	3	5	1	1	1	1	1	1	1	1
16514	0	1	1	1	1	1	1	1	0	7	2	2	1	1	0		5	0	1	0	1	1	0	0	0	0	0	0	0	0	0	0	0	1	1	0	1	2	0	2	4						1	1	1
16523	0	1	1	1	1	1	1	1	1	18	2	1	1	1	1	1	5	0	1	0	1	1	1	1	0	0	1	1	0	1	0	1	1	1	1	0	1	3	4	4	11
16526	0	1	1	1	1	1	1	1	0	3	1	1	1	1	0		6	0	1	0	1	0	0	1	0	0	0	0	0	0	0	0	1	1	0	0	1	1	1	2	4	1	1	1	1	1	1	1	1
16533	0	1	1	1	1	1	1	1	1	28	1	1	1	0	0		6	0	1	0	1	1	1	1	1	0	0	1	0	1	1	0	1	1	1	1	1	3	4	5	12
16536	0	1	1	1	1	1	1	1	0	14	2	2	1	0	0		4	0	1	0	1	1	1	1	0	0	0	1	0	1	0	1	0	0	1	0	1	3	3	2	8
16537	0	1	1	1	1	1	1	1	1	20	1	3	1	1	0		5	1	2	0	1	1	1	1	1	1	0	1	0	1	0	1	1	1	1	0	1	3	5	4	12
16538	0	1	1	1	1	1	1	1	0	20	1	2	1	1	0		6	1	2	0	1	1	1	1	0	1	0	1	0	1	1	0	1	1	1	0	1	3	4	4	11
16548	0	1	1	1	1	1	1	1	0	17	2	2	1	1	1	1	4	0	1	0	1	1	1	1	1	0	0	1	0	1	1	0	1	1	1	0	1	3	4	4	11
16591	0	1	1	1	1	1	1	1	0	12	2	1	1	1	1	1	5	0	1	0	1	1	1	1	0	0	0	1	0	1	0	0	0	1	1	0	1	3	3	2	8
16599	0	1	1	1	1	1	1	1	1	21	2	2	1	1	1	1	3	0	1	0	1	1	1	1	0	0	0	1	0	1	0	0	1	1	1	0	1	3	3	3	9
16601	1	1	1	1	1	1	1	1	0	16	2	1	1	1	1	1	7	0	1	0	1	1	1	1	0	0	0	1	0	1	0	1	1	1	1	0	1	3	3	4	10
16612	0	1	1	1	1	1	1	1	1	13	1	1	1	1	1	1	1	0	1	0	1	1	1	1	0	0	0	1	0	1	0	0	1	1	1	0	1	3	3	3	9
16618	1	1	1	1	1	1	1	1	0	21	1	1	1	1	1	1	7	0	1	0	1	1	1	1	1	1	0	1	0	1	1	1	1	1	1	1	1	3	5	6	14
16630	0	1	1	1	1	1	1	1	0	14	2	2	1	1	1	1	5	0	2	0	1	1	1	1	1	1	0	1	0	1	1	0	1	1	1	0	1	3	5	4	12
16640	0	1	1	1	1	1	1	1	0	11	1	1	1	1	0		4	0	1	0	1	1	1	1	0	0	0	1	0	1	0	0	1	1	1	0	1	3	3	3	9						1	1	1
16646	0	1	1	1	1	1	1	1	1	6	2	3	2	1	1	1	5	0	1	0	1	1	0	1	0	0	0	0	0	0	0	1	1	1	1	0	1	2	1	4	7						1	1	1
16658	0	1	1	1	1	1	1	1	1	33	1	2	1	1	1	1	6	0	1	0	1	1	1	1	1	1	1	1	0	1	1	1	1	1	1	0	1	3	6	5	14
16660	0	1	1	1	1	1	1	1	1	29	2	2	1	1	0		6	1	3	0	1	1	1	1	1	1	1	1	0	1	1	0	1	1	1	0	1	3	6	4	13
16664	0	1	1	1	1	1	1	1	0	23	2	1	2	1	1	1	6	1	2	0	1	1	1	1	0	1	1	1	1	1	1	1	1	1	1	1	1	3	6	6	15
16685	0	1	1	1	1	1	1	1	1	19	2	2	1	1	1	1	2	0	1	0	1	1	1	1	0	0	0	1	0	1	0	0	1	1	1	0	1	3	3	3	9
16689	0	1	1	1	1	1	1	1	0	11	1	1	1	1	1	1	3	0	1	0	1	1	0	1	0	0	0	1	0	1	0	1	1	1	1	0	1	2	3	4	9						1	1	1
16690	1	1	1	1	1	1	1	1	1	11	1	2	1	1	1	1	6	0	1	0	1	1	1	1	0	0	0	1	0	1	0	0	1	1	1	0	1	3	3	3	9						1	1	1
16691	1	1	1	1	1	1	1	1	1	11	2	2	1	1	1	1	6	0	1	0	1	1	1	1	1	0	0	1	0	1	0	0	1	1	1	0	1	3	4	3	10						1	1	1
16718	0	1	1	1	1	1	1	1	0	14	1	2	1	1	1	1	7	1	2	0	1	1	1	1	0	1	0	1	1	1	1	0	1	1	1	1	1	3	5	5	13
16720	0	1	1	1	1	1	1	1	0	12	1	1	1	1	1	1	5	0	1	0	1	1	1	1	0	1	0	1	0	1	0	1	1	1	1	0	1	3	4	4	11
16721	0	1	1	1	1	1	1	1	1	23	2	2	1	1	1	1	5	1	2	0	1	1	1	1	1	1	0	1	0	1	0	0	1	1	1	0	1	3	5	3	11
16727	0	1	1	1	1	1	1	1	1	6	1	3	1	0	0		6	0	1	0	0	0	0	1	0	0	0	0	0	0	0	1	1	1	1	0	1	0	1	4	5						1	1	1
16732	1	1	1	1	1	1	1	1	1	21	1	1	1	1	0		5	0	1	0	1	1	1	1	0	0	0	1	1	1	1	0	0	1	1	1	1	3	4	4	11
16734	0	1	1	1	1	1	1	1	1	23	2	2	1	1	1	1	5	1	2	0	1	1	1	1	1	1	0	1	0	1	0	0	1	1	1	0	1	3	5	3	11
16743	0	1	1	1	1	1	1	1	1	28	2	1	1	1	1	1	1	0	1	0	1	1	1	1	1	0	0	1	1	1	0	1	1	1	1	0	1	3	5	4	12
16765	1	1	1	1	1	1	1	1	1	26	1	2	1	1	1	1	7	1	2	0	1	1	1	1	0	0	1	1	1	1	0	1	1	1	1	1	1	3	5	5	13
16776	1	1	1	1	1	1	1	1	1	26	1	2	1	1	1	1	7	1	2	0	1	1	1	1	0	1	1	1	1	1	0	0	1	1	1	1	1	3	6	4	13
16812	0	1	1	1	1	1	1	1	1	5	2	2	1	0	0		6	0	1	0	1	0	0	0	0	0	0	0	0	0	0	0	1	1	1	0	1	1	0	3	4	1	1	1	1	1	1	1	1
16822	0	1	1	1	1	1	1	1	0	5	2	2	1	0	0		6	0	1	0	0	0	0	0	0	0	0	0	0	0	1	0	1	1	0	0	1	0	0	3	3	1	1	1	1	1	1	1	1
16853	0	1	1	1	1	1	1	1	0	17	1	3	1	1	0		5	0	1	0	1	1	1	0	0	0	0	1	0	1	0	0	0	1	1	1	1	3	2	3	8
16878	0	1	1	1	1	1	1	1	1	12	1	2	1	1	0		1	0	1	0	1	1	1	0	0	0	0	0	0	0	0	0	1	1	0	0	1	3	0	2	5
16920	0	1	1	1	1	1	1	1	1	1	1	2	1	1	0		6	0	1	0	0	0	0	0	0	0	0	0	0	0	0	0	1	1	1	0	1	0	0	3	3	1	1	1	1	1	1	1	1
16929	0	1	1	1	1	1	1	1	0	3	1	1	1	1	0		6	0	1	0	1	0	0	1	0	0	0	0	0	0	0	0	1	1	0	0	1	1	1	2	4	1	1	1	1	1	1	1	1
16930	0	1	1	1	1	1	1	1	1	9	2	1	1	0	0		4	0	1	0	1	1	0	1	0	0	0	0	0	0	0	0	0	1	0	0	1	2	1	1	4						1	1	1
16946	0	1	1	1	1	1	1	1	0	7	1	2	1	0	0		6	1	4	1	1	1	0	1	1	1	0	0	0	0	1	0	0	1	0	0	1	3	3	2	8						1	1	1
16963	0	1	1	1	1	1	1	1	1	14	1	1	1	1	0		6	0	1	0	1	1	1	0	0	0	0	1	0	1	0	0	0	1	0	0	1	3	2	1	6
17017	1	1	1	1	1	1	1	1	1	12	2	1	1	1	1	1	4	0	1	0	1	1	0	1	0	0	0	1	0	1	0	0	0	1	1	0	1	2	3	2	7
17018	0	1	1	1	1	1	1	1	1	21	1	2	1	0	0		6	1	2	0	1	1	1	1	0	0	1	1	0	1	0	0	1	1	1	0	1	3	4	3	10
17019	0	1	1	1	1	1	1	1	0	16	2	1	1	1	0		6	0	1	1	1	1	1	1	0	0	1	1	1	1	0	0	0	1	1	1	1	4	5	3	12
17034	1	1	1	1	1	1	1	1	0	10	1	2	1	1	0		5	0	1	0	1	1	0	0	0	0	0	1	0	0	0	0	1	1	0	0	1	2	1	2	5						1	1	1
17045	1	1	1	1	1	1	1	1	1	24	1	2	1	1	0		5	0	1	0	1	1	1	1	0	0	1	1	0	1	1	1	0	1	1	1	1	3	4	5	12
17078	1	1	1	1	1	1	1	1	0	10	2	1	1	1	0		3	0	1	0	1	1	0	1	0	0	0	1	0	0	0	0	0	1	0	0	1	2	2	1	5						1	1	1
17105	0	1	1	1	1	1	1	1	1	10	1	2	1	1	1	1	6	0	1	0	1	1	1	1	0	1	0	1	0	1	1	1	1	1	1	0	1	3	4	5	12						1	1	1
17116	0	1	1	1	1	1	1	1	1	25	2	2	1	1	1	1	7	0	1	0	1	1	1	0	0	0	1	1	0	1	0	0	1	1	1	1	1	3	3	4	10
17128	0	1	1	1	1	1	1	1	1	10	1	1	1	1	0		6	0	1	0	1	1	1	0	0	0	0	1	1	0	0	0	1	1	1	1	1	3	2	4	9						1	1	1
17134	0	1	1	1	1	1	1	1	1	24	2	1	1	1	1	1	6	1	4	1	0	1	1	0	1	1	1	1	1	1	1	0	1	1	1	0	1	3	6	4	13
17137	0	1	1	1	1	1	1	1	1	20	1	2	1	1	1	1	6	0	1	0	1	1	1	1	0	1	1	1	1	1	1	0	1	1	1	1	1	3	6	5	14
17157	0	1	1	1	1	1	1	1	0	18	1	1	1	0	0		6	0	1	0	1	1	1	1	0	0	0	1	0	1	1	1	1	1	0	1	1	3	3	5	11
17202	0	1	1	1	1	1	1	1	1	10	1	2	1	1	0		6	0	1	0	1	1	1	1	0	0	0	1	0	0	1	0	1	1	1	0	1	3	2	4	9						1	1	1
17204	0	1	1	1	1	1	1	1	1	5	1	1	1	0	0		6	0	1	0	1	0	0	0	0	0	0	0	0	0	0	1	1	1	1	0	1	1	0	4	5	1	1	1	1	1	1	1	1
17211	0	1	1	1	1	1	1	1	1	33	2	2	1	1	0		6	0	1	0	1	1	1	0	1	1	1	1	0	1	0	0	0	1	1	1	1	3	5	3	11
17251	0	1	1	1	1	1	1	1	1	14	1	1	1	1	0		4	1	2	0	1	1	1	1	0	1	1	1	0	1	0	1	1	1	1	1	1	3	5	5	13
17254	0	1	1	1	1	1	1	1	1	11	1	2	1	1	0		6	0	1	0	1	1	1	0	0	1	1	1	0	0	0	0	1	1	1	0	1	3	3	3	9						1	1	1
17256	0	1	1	1	1	1	1	1	0	5	2	2	1	1	0		6	0	1	0	0	0	0	0	0	0	0	0	0	0	0	0	1	1	1	0	1	0	0	3	3	1	1	1	1	1	1	1	1
17293	0	1	1	1	1	1	1	1	0	15	1	1	1	1	0		5	0	1	0	1	1	1	1	0	0	1	1	1	1	0	0	1	1	1	0	1	3	5	3	11
17294	0	1	1	1	1	1	1	1	1	12	2	2	1	1	0		4	0	1	1	1	1	1	0	0	0	1	1	0	1	0	0	1	1	1	0	1	4	3	3	10
17305	0	1	1	1	1	1	1	1	1	7	2	1	1	1	0		6	0	1	0	1	0	0	1	0	0	0	0	0	0	0	0	1	1	1	1	1	1	1	4	6						1	1	1
17306	0	1	1	1	1	1	1	1	0	5	2	1	1	1	0		6	1	2	0	1	0	0	1	0	0	0	0	0	0	0	1	1	1	1	1	1	1	1	5	7	1	1	1	1	1	1	1	1
17310	0	1	1	1	1	1	1	1	0	2	1	1	1	0	0		6	0	1	1	0	0	0	0	0	0	0	0	0	0	0	1	1	1	1	0	1	1	0	4	5	1	1	1	1	1	1	1	1
17318	1	1	1	1	1	1	1	1	1	15	2	1	1	1	1	1	4	0	1	0	1	1	1	0	0	0	0	0	0	0	1	0	1	1	1	0	1	3	0	4	7
17383	1	1	1	1	1	1	1	1	1	26	1	1	1	1	1	1	5	1	1	0	1	1	1	0	1	0	0	0	0	0	0	0	1	1	1	1	1	3	1	4	8
17390	0	1	1	1	1	1	1	1	1	13	1	1	1	0	0		4	0	1	0	1	1	1	0	0	0	0	0	0	1	0	1	1	1	1	1	1	3	1	5	9
17407	0	1	1	1	1	1	1	1	1	4	1	1	1	0	0		4	0	1	0	1	0	0	1	0	0	0	0	0	0	0	1	1	1	1	0	1	1	1	4	6	1	1	1	1	1	1	1	1
17408	0	1	1	1	1	1	1	1	1	36	1	2	1	1	0		4	0	4	0	1	1	1	1	1	1	1	1	0	1	1	1	1	1	1	1	1	3	6	6	15
17409	0	1	1	1	1	1	1	1	1	25	1	2	1	0	0		4	0	1	0	0	1	1	0	0	0	1	1	0	1	0	0	1	1	1	1	1	2	3	4	9
17419	0	1	1	1	1	1	1	1	1	6	1	1	1	1	0		6	0	1	0	1	0	0	0	0	0	0	0	0	0	0	0	1	1	1	0	1	1	0	3	4						1	1	1
17430	0	1	1	1	1	1	1	1	1	11	2	3	1	0	0		6	0	1	0	1	1	1	1	0	0	0	0	1	1	1	1	1	1	1	0	1	3	3	5	11						1	1	1
17438	0	1	1	1	1	1	1	1	1	28	1	2	1	1	0		5	0	1	0	1	0	1	1	0	0	0	1	1	1	0	1	0	0	1	0	1	2	4	2	8
17456	0	1	1	1	1	1	1	1	1	20	1	1	1	1	0		6	0	1	0	1	1	1	1	1	0	1	1	0	1	0	1	1	1	1	0	1	3	5	4	12
17466	0	1	1	1	1	1	1		1	32	1	2	1	1	0		3	0	1	0	1	1	1	1	1	1	1	1	0	1	1	1	0	1	1	1	1	3	6	5	14
17471	0	1	1	1	1	1	1	1	1	31	1	1	1	1	0		6	1	1	1	1	1	1	1	1	1	1	1	1	1	1	1	1	1	1	1	1	4	7	6	17
17474	0	1	1	1	1	1	1	1	1	29	1	2	1	1	0		5	1	2	1	1	1	1	1	1	1	0	1	1	1	1	1	0	1	1	1	1	4	6	5	15
17475	0	1	1	1	1	1	1	1	1	10	2	1	1	1	0		6	0	1	0	1	1	1	1	0	0	0	0	0	0	0	1	1	1	1	0	1	3	1	4	8						1	1	1
17476	0	1	1	1	1	1	1	1	1	23	2	2	1	0	0		1	0	1	1	1	1	1	1	0	0	0	1	0	1	0	1	1	1	1	0	1	4	3	4	11
17480	0	1	1	1	1	1	1	1	1	22	2	2	1	1	0		3	0	1	0	0	1	1	1	0	1	0	1	0	1	0	1	1	1	1	0	1	2	4	4	10
17492	0	1	1	1	1	1	1	1	1	8	1	1	1	1	1	1	5	0	1	0	1	1	1	1	0	1	0	0	0	0	0	1	1	1	1	0	1	3	2	4	9						1	1	1
17494	0	1	1	1	1	1	1	1	0	16	2	1	1	1	0		5	0	1	0	1	1	1	1	0	0	0	1	0	1	0	0	1	1	1	0	1	3	3	3	9
17496	0	1	1	1	1	1	1	1	1	12	2	1	1	1	1	1	5	0	1	0	1	1	1	1	0	0	0	1	0	1	0	1	1	1	1	0	1	3	3	4	10
17550	0	1	1	1	1	1	1	1	0	7	1	1	1	1	1	1	5	0	1	1	1	1	1	1	0	1	0	1	0	0	1	1	0	1	1	0	1	4	3	4	11						1	1	1
17587	0	1	1	1	1	1	1	1	0	2	2	0	1	1	0		4	0	1	0	1	0	0	1	0	0	0	0	0	0	0	1	1	1	0	0	1	1	1	3	5	1	1	1	1	1	1	1	0
17588	1	1	1	1	1	1	1	1	1	11	1	1	1	1	1	1	4	1	3	0	1	1	1	0	1	1	1	1	1	0	1	0	0	1	1	1	1	3	5	4	12						1	1	1
17589	0	1	1	1	1	1	1	1	1	27	2	1	1	1	1	1	5	1	3	0	1	1	1	0	1	1	1	1	1	1	1	0	0	1	1	1	1	3	6	4	13
17590	0	1	1	1	1	1	1	1	1	9	2	1	1	1	1	1	7	0	1	0	1	0	0	0	0	1	0	0	0	0	1	1	0	1	1	1	1	1	1	5	7						1	1	1
17591	0	1	1	1	1	1	1	1	1	8	1	2	1	1	0		7	0	1	1	1	1	0	0	0	1	0	0	0	0	0	0	1	1	1	0	1	3	1	3	7						1	1	1
17592	0	1	1	1	1	1	1	1	1	7	2	0	1	1	1	1	7	0	1	0	1	1	0	0	0	1	0	0	1	0	1	0	1	1	1	1	1	2	2	5	9						1	1	1
17593	0	1	1	1	1	1	1	1	1	12	1	0	1	1	1	1	6	0	1	0	1	1	1	0	1	1	0	0	0	0	1	1	1	1	1	1	1	3	2	6	11
17594	0	1	1	1	1	1	1	1	1	27	1	1	1	1	1	1	5	1	2	0	1	1	1	0	1	1	1	0	0	1	1	0	1	1	1	1	1	3	4	5	12
17595	0	1	1	1	1	1	1	1	1	3	1	0	1	1	0		2	0	1	0	1	0	0	0	0	0	0	1	0	0	0	1	1	1	1	0	1	1	1	4	6	1	1	1	1	1	1	1	1
17596	0	1	1	1	1	1	1	1	1	13	1	0	1	1	0		6	0	1	0	1	1	0	0	1	0	0	0	0	0	0	0	1	1	1	0	1	2	1	3	6
17597	0	1	1	1	1	1	1	1	1	6	2	1	1	1	1	1	6	1	2	1	0	1	0	0	0	0	0	0	0	0	0	0	0	0	0	0	1	2	0	0	2						1	1	1
17598	0	1	1	1	1	1	1	1	1	3	1	0	1	1	1	1	4	0	1	0	1	0	0	0	0	0	0	0	0	0	0	0	1	1	1	0	1	1	0	3	4	1	1	1	1	1	1	1	1
17599	0	1	1	1	1	1	1	1	1	15	2	0	1	1	0		4	0	1	0	1	1	1	0	1	0	0	1	1	0	1	0	1	1	1	0	1	3	3	4	10
17600	0	1	1	1	1	1	1	1	1	2	1	1	1	1	1	1	7	0	1	0	0	0	0	0	0	0	0	0	0	0	0	0	0	1	0	0	1	0	0	1	1	1	1	1	1	1	1	1	1
17601	0	1	1	1	1	1	1	1	1	6	1	1	1	1	1	1	6	0	9	0	0	1	0	0	0	1	0	0	0	0	0	1	1	1	1	0	1	1	1	4	6						1	1	1
17602	0	1	1	1	1	1	1	1	1	4	1	0	1	1	1	1	6	0	9	1	1	0	0	0	0	0	0	0	0	0	0	0	0	1	1	0	1	2	0	2	4	1	1	1	1	1	1	1	1
17603	0	1	1	1	1	1	1	1	1	11	2	1	1	1	1	1	2	0	1	0	1	1	0	0	0	1	0	0	0	0	0	0	0	1	1	0	1	2	1	2	5						1	1	1
17604	0	1	1	1	1	1	1	1	1	2	2	0	1	1	1	1	6	0	9	0	0	1	1	0	1	1	1	0	1	0	1	0	0	1	1	1	1	2	4	4	10	1	1	1	1	0	0	0	1
17606	0	1	1	1	1	1	1	1	1	11	2	0	1	0	0		2	1	2	0	1	1	0	1	0	0	0	0	0	0	1	0	1	1	1	1	1	2	1	5	8						1	1	1
17607	0	1	1	1	1	1	1	1	1	10	1	0	1	1	0		4	0	9	1	1	1	0	1	0	0	0	0	0	0	0	0	1	1	1	1	1	3	1	4	8						1	1	1
17608	0	1	1	1	1	1	1	1	1	20	2	0	1	1	1	1	1	0	1	0	0	1	1	1	1	1	1	1	0	1	1	1	0	1	1	1	1	2	6	5	13
17609	0	1	1	1	1	1	1	1	1	21	1	1	1	1	0		4	1	3	0	1	1	1	1	1	0	1	1	1	1	0	0	1	1	1	1	1	3	6	4	13
17610	0	1	1	1	1	1	1	1	1	18	1	1	1	1	1	1	6	0	1	0	1	1	0	1	1	1	0	1	0	1	0	1	1	1	1	1	1	2	5	5	12
17611	0	1	1	1	1	1	1	1	1	29	2	1	1	1	0		4	1	2	1	1	1	1	1	1	1	1	1	1	1	1	1	1	1	1	1	1	4	7	6	17
17612	0	1	1	1	1	1	1	1	1	16	1	1	1	1	1	1	6	1	3	0	1	1	1	1	1	1	1	1	0	1	1	0	1	1	1	1	1	3	6	5	14
17614	1	1	1	1	1	1	1	1	1	14	2	1	1	1	1	1	2	0	9	0	1	1	1	1	0	1	1	0	1	1	1	1	1	1	0	1	1	3	5	5	13
17615	0	1	1	1	1	1	1	1	1	23	1	2	1	1	1	1	4	1	4	0	1	1	1	1	1	1	1	1	1	0	1	0	1	1	1	1	1	3	6	5	14
17616	0	1	1	1	1	1	1	1	1	9	1	0	1	1	1	1	5	1	3	1	1	1	0	1	0	1	0	0	0	0	0	0	0	1	1	0	1	3	2	2	7						1	1	1
17617	1	1	1	1	1	1	1	1	1	6	2	0	1	1	0		4	0	1	0	1	1	0	1	0	0	0	0	0	0	0	0	1	1	1	1	1	2	1	4	7						1	1	1
17618	0	1	1	1	1	1	1	1	1	8	2	1	1	1	0		5	0	1	0	1	1	0	1	0	0	1	0	0	0	0	0	1	1	1	1	1	2	2	4	8						1	1	1
17619	0	1	1	1	1	1	1	1	1	15	2	2	1	1	1	1	5	0	9	0	1	1	1	0	1	1	0	1	0	1	0	1	1	1	1	0	1	3	4	4	11
17620	0	1	1	1	1	1	1		1	15	2	1	1	1	0		5	1	3	0	1	1	1	0	1	1	0	0	0	1	0	1	0	1	1	0	1	3	3	3	9
17621	0	1	1	1	1	1	1	1	1	2	1	1	1	1	0		6	0	3	0	1	1	0	0	0	0	0	0	0	0	0	0	1	1	1	0	1	2	0	3	5	1	1	1	1	1	1	1	1
17622	0	1	1	1	1	1	1	1	1	11	1	1	1	1	0		5	1	2	1	1	1	0	1	0	0	1	0	0	0	0	1	1	1	1	1	1	3	2	5	10						1	1	1
17623	0	1	1	1	1	1	1	1	1	12	2	1	1	1	1	1	5	1	2	0	1	1	1	1	1	0	0	1	0	1	0	1	1	1	1	1	1	3	4	5	12
17624	0	1	1	1	1	1	1	1	1	16	1	1	1	1	1	1	6	1	3	0	1	1	1	1	1	0	1	1	1	1	1	1	1	1	1	1	1	3	6	6	15
17625	0	1	1	1	1	1	1	1	1	13	2	1	1	1	0		5	0	1	0	0	1	1	1	0	0	0	1	0	1	0	1	1	1	1	1	1	2	3	5	10
17626	0	1	1	1	1	1	1	1	1	18	2	1	1	1	1	1	5	1	3	0	1	1	1	1	1	0	1	1	1	1	1	0	1	1	1	1	1	3	6	5	14
17627	1	1	1	1	1	1	1	1	1	7	1	2	1	1	1	1	4	1	2	0	1	1	0	0	0	1	0	0	1	0	1	0	1	1	1	1	1	2	2	5	9						1	1	1
17629	0	1	1	1	1	1	1	1	0	18	2	0	1	1	1	1	4	0	1	0	1	1	1	1	1	1	1	1	1	1	1	1	1	1	1	1	1	3	7	6	16
17635	0	1	1	1	1	1	1	1	0	33	1	0	1	0	0		5	1	2	0	1	1	1	1	1	1	1	1	1	1	1	1	1	1	1	1	1	3	7	6	16
17641	0	1	1	1	1	1	1	1	0	21	2	0	1	1	1	1	6	0	1	0	1	1	1	1	1	1	1	1	0	1	1	1	1	1	1	1	1	3	6	6	15
17670	0	1	1	1	1	1	1	1	1	21	2	2	3	1	1	1	6	1	2	0	1	1	1	1	1	0	1	1	1	1	0	0	1	1	1	0	1	3	6	3	12
17671	0	1	1	1	1	1	1	1	1	30	2	0	4	1	0		2	0	1	0	1	0	1	0	0	0	0	1	0	1	0	0	0	0	1	0	1	2	2	1	5
17672	0	1	1	1	1	1	1	1	1	21	1	1	3	0	0		7	0	1	0	1	1	1	1	1	1	0	0	0	1	0	0	1	1	1	0	1	3	4	3	10
17673	0	1	1	1	1	1	1	1	1	21	1	1	3	0	0		7	1	2	0	1	1	1	1	1	0	1	0	0	1	0	0	1	1	1	1	1	3	4	4	11
17674	0	1	1	1	1	1	1	1	1	34	2	1	3	1	0		5	1	9	0	1	1	1	0	1	1	1	0	0	1	0	1	1	1	1	1	1	3	4	5	12
17675	0	1	1	1	1	1	1	1	1	31	2	0	3	1	0		6	1	2	0	1	0	1	1	1	0	0	1	0	1	0	1	1	1	1	0	1	2	4	4	10
17676	0	1	1	1	1	1	1	1	0	16	2	1	4	1	0		5	0	1	0	1	1	1	1	0	0	0	1	0	1	0	0	1	1	1	0	1	3	3	3	9
17677	1	1	1	1	1	1	1	1	0	17	2	1	3	1	0		1	1	2	0	1	1	1	1	1	0	0	1	0	1	0	0	1	1	1	1	1	3	4	4	11
17678	0	1	1	1	1	1	1	1	1	2	1	2	3	1	1	1	5	1	2	0	1	0	0	0	0	0	0	0	0	0	0	0	1	1	1	0	1	1	0	3	4	1	1	1	1	1	1	1	1
17679	0	1	1	1	1	1	1	1	1	32	2	1	4	1	0		2	0	1	0	1	1	1	1	1	0	0	1	0	1	0	0	0	0	0	0	1	3	4	0	7
17680	0	1	1	1	1	1	1	1	0	25	1	1	3	1	0		4	0	1	0	1	1	1	1	0	0	0	1	0	1	0	0	1	1	1	0	1	3	3	3	9
17681	0	1	1	1	1	1	1	1	1	22	2	1	3	1	0		5	1	4	0	1	1	1	1	1	0	1	1	0	1	0	1	1	1	1	1	1	3	5	5	13
17682	0	1	1	1	1	1	1	1	1	13	2	2	3	1	0		4	0	1	0	1	1	1	0	0	0	0	1	0	1	0	1	1	1	1	1	1	3	2	5	10
17683	0	1	1	1	1	1	1	1	1	6	1	2	4	1	1	1	6	0	1	0	1	1	0	0	0	0	0	0	0	0	0	1	1	1	0	0	1	2	0	3	5						1	1	1
17684	0	1	1	1	1	1	1	1	1	8	2	2	3	1	1	1	7	0	1	1	1	1	1	1	0	1	0	1	0	0	1	1	1	1	1	0	1	4	3	5	12						1	1	1
17685	0	1	1	1	1	1	1	0	0	23	2	1	3	0	0		2	0	1	0	0	1	1	1	0	0	0	0	0	0	0	0	1	1	1	0	1	2	1	3	6
17686	1	1	1	1	1	1	1	1	0	18	1	1	3	1	1	1	5	0	1	0	1	1	1	1	0	0	0	1	0	0	0	0	1	1	1	0	1	3	2	3	8
17687	0	1	1	1	1	1	1	1	1	28	1	0	3	0	0			0	1	0	0	0	1	1	0	0	0	0	0	1	0	0	0	0	1	1	1	1	2	2	5
17688	0	1	1	1	1	1	1	1	1	35	1	1	4	1	1	1	6	1	1	0	1	1	0	1	1	1	0	1	0	1	1	1	0	1	1	1	1	2	5	5	12
17689	1	1	1	1	1	1	1	1	1	11	2	2	3	1	0		6	0	1	0	1	1	1	1	0	0	0	1	0	1	0	0	0	1	0	0	1	3	3	1	7						1	1	1
17690	1	1	1	1	1	1	1	1	1	18	2	1	3	1	1	1	5	1	2	0	1	1	1	0	1	1	1	1	1	1	1	1	1	1	1	1	1	3	6	6	15
17691	0	1	1	1	1	1	1	1	1	19	1	0	4	1	0			0	1	0	1	1	1	1	1	0	1	1	1	1	0	0	1	1	1	0	1	3	6	3	12
17692	1	1	1	1	1	1	1	1	0	7	2	1	4	1	1	1	6	1	3	1	1	1	0	1	0	0	0	0	0	0	0	0	1	1	1	0	1	3	1	3	7						1	1	1
17693	0	1	1	1	1	1	1	1	1	6	2	0	3	0	0		5	0	1	0	1	1	0	1	0	0	0	0	0	0	0	1	1	1	1	1	1	2	1	5	8						1	1	1
17694	0	1	1	1	1	1	1	1	0	33	1	1	3	0	0		6	0	1	0	1	1	1	1	1	0	1	1	0	1	0	0	1	1	1	1	1	3	5	4	12
17695	0	1	1	1	1	1	1	1	1	35	1	3	3	0	0		5	1	2	1	1	1	1	1	1	1	0	1	0	1	1	1	1	1	1	1	1	4	5	6	15
17696	0	1	1	1	1	1	1	1	1	33	2	2	4	1	0		7	0	1	0	1	1	1	1	1	0	1	1	1	1	0	1	0	0	1	0	1	3	6	2	11
17697	0	1	1	1	1	1	1	1	1	22	1	3	4	0	0		5	0	1	0	1	1	1	0	0	0	1	1	0	1	0	1	1	1	1	0	1	3	3	4	10
17698	0	1	1	1	1	1	1	1	0	6	2	0	3	1	1	1	5	0	1	0	1	1	0	1	0	1	0	0	0	0	1	1	1	1	1	0	1	2	2	5	9						1	1	1
17699	0	1	1	1	1	1	1	1	1	29	1	3	4	1	0		4	0	1	0	1	1	1	0	1	0	1	1	0	1	0	1	0	0	1	0	1	3	4	2	9
17700	0	1	1	1	1	1	1	1	0	16	1	2	3	0	0		6	1	2	1	1	1	1	0	1	0	1	0	0	1	0	1	1	1	1	0	1	4	3	4	11
17701	0	1	1	1	1	1	1	1	1	30	2	1	4	1	1	1	6	1	1	0	1	1	1	1	1	1	1	1	1	1	1	1	1	1	1	1	1	3	7	6	16
17702	0	1	1	1	1	1	1	1	1	21	1	2	4	1	0		5	1	2	1	1	1	1	1	1	0	1	1	0	1	0	1	1	1	1	0	1	4	5	4	13
17703	0	1	1	1	1	1	1	1	1	5	2	1	4	1	0		2	0	1	0	1	0	0	0	0	0	0	0	0	0	0	0	1	1	0	0	1	1	0	2	3	1	1	1	1	1	1	0	1
17704	0	1	1	1	1	1	1	1	0	17	1	2	4	0	0		3	1	2	0	1	1	1	1	0	0	0	0	1	1	0	0	0	1	1	0	1	3	3	2	8
17705	0	1	1	1	1	1	1	1	0	24	1	2	4	0	0		6	0	1	0	1	1	1	1	1	0	1	1	1	1	1	1	1	1	1	1	1	3	6	6	15
17706	0	1	1	1	1	1	1	1	0	9	2	0	3	0	0		6	0	1	0	1	1	1	1	1	0	0	1	0	0	0	1	1	1	1	0	1	3	3	4	10						1	1	1
17707	0	1	1	1	1	1	1	1	1	15	1	2	4	1	1	1	4	0	1	0	1	1	1	0	1	1	1	1	1	1	0	1	1	1	1	1	1	3	6	5	14
[truncated: 168 more columns]

## Sheet: Observation Data Dictionary
Variable / Field Name	Field Type	Field Label	Choices, Calculations, OR Slider Labels
session_awc	dropdown	Name of AWC	1, Mallapur-IV | 2, Wampuguda Colony | 3, Durga Nagar | 4, Saraswathi Nagar | 5, B J R Nagar | 6, J J Basthi | 7, Gandhinagar | 8, Chennapur | 9, Pragathi Nagar | 10, Kachavani Singaram-II | 11, Natraj Nagar | 12, B S Maktha | 13, H F Nagar | 14, Raj Nagar | 15, Subhash Nagar | 16, Bapu Nagar | 17, N S B Nagar | 18, Bhavani Shankar Nagar | 19, Jyothi Nagar-II | 20, Vinayak Nagar | 21, Kongarakurd…
session_icds	dropdown	Name of ICDS Project	1, Alwal | 2, Khairtabad | 3, Maheshwaram
session_mode	radio	1. What was the mode of delivery in the session?	1, In -person | 2, Virtual
session_type	radio	2. Type of session	1, One-to-one | 2, One-to-group (Homogenous) | 3, Community Based event (CBE) | 4, One-to-group (Heterogenous)
num_cg_present	text	3. How many caregiver-child dyads/families were present in the session?
video_shown_session	dropdown	4. Which Alana-Palana video(s) was shown?	1, Pregnancy | 2, 1-3m | 3, 4-6m | 4, 7-9m | 5, 10-12m | 6, 13-15m | 7, 16-18m | 8, 19-21m | 9, 22-24m | 10, 25-60m
who_attended_session	checkbox	5. Who attended the session?	1, Mother | 2, Father | 3, Grandparents | 4, Elder sibling | 5, Other mothers/pregnant women of family | 6, Other family members | 7, Neighbours | 8, Others
who_attended_session_specify	text	Specify others
time_session_take	radio	6. How much time approximately did the entire session take?	1, Upto 10 minutes | 2, 11 - 15 minutes | 3, 16 - 20 minutes | 4, 21 - 25 minutes | 5, 26 - 30 minutes | 6, More than 30
awt_seat_herself	yesno	7. Did the AWT seat herself so that everyone could see the screen?
awt_navigate_phone	yesno	8. Was the AWT able to navigate the phone to find the videos?
awt_check_see_vid_content	yesno	9. Did the AWT check if everyone could see the contents of the video clearly?
awt_check_hear_vid_content	yesno	10. Did the AWT check if everyone could hear the contents of the video clearly?
awt_pause_play_video	yesno	11. Did the AWT pause & play the videos as required?
awt_greet_cg	yesno	12. Did the AWT greet the caregiver(s) & make routine enquiries in a friendly way?
awt_use_emp_lang	radio	13. Did the AWT use empathetic body language during the session?	1, Not empathetic at all | 2, Moderately empathetic | 3, Adequately empathetic
awt_ask_open_que	radio	14. Did the AWT ask open ended questions to the caregiver(s)?	1, Not at all | 2, Sometimes | 3, Most of the times
awt_give_space_cg	radio	15. Did the AWT give the caregiver(s) space to respond to questions & share their thoughts?	1, Not at all | 2, Sometimes | 3, Most of the times
awt_invite_other_fm	radio	16. Did the AWT try to invite other family members (in addition to the primary caregiver) to be part of the session?	0, No | 1, Yes | 2, Not applicable (other family members not present)
awt_involve_fm	radio	17. Did the AWT involve family members in the discussions?	1, Not at all | 2, Sometimes | 3, Most of the times | 4, Not Applicable
awt_encourage_cg	radio	18. Did the AWT encourage the caregiver to discuss about the videos with the family members?	1, Yes | 0, No | 2, Not Applicable
awt_explain_alana_palana	yesno	19. Did the AWT explain what Alana Palana is?
awt_identified_correct_vid	radio	20. Was the correct video for the session identified by the AWT?	0, No | 1, Yes | 2, Not applicable (in case of one-to-group heterogenous)
awt_fluent_vid_content	radio	21. Was the AWT fluent with the contents of the video?	1, Not at all | 2, Partially fluent | 3, Adequately fluent
awt_summarize_vid_msg	radio	22. Did the AWT summarize the messages of the video in the end?	1, Not at all | 2, Some of the messages summarised | 3, All messages summarised
awt_share_video_cg	radio	23. Did the AWT share the video with the caregiver on WhatsApp?	0, No | 1, Yes | 2, Not applicable
awt_demo_nut_act	yesno	24. Did the AWT demonstrate nutrition related activities including making food items from Balamrutham, feeding practices etc.?
awt_demo_pc_int_act	yesno	25. Did the AWT demonstrate parent-child interaction activities including playing with the child, talking, singing, reading to the child etc.?
awt_describes_ways	yesno	26.a Describes ways in which a new task can be achieved through smaller steps
awt_responsive	yesno	26.b Responsive (understanding the child's desires)
awt_focus_act	yesno	26.c Focuses on the activity with the child
awt_follow_child_lead	yesno	26.d Follow the child's lead & built on it
awt_praise_child_effort	yesno	26.e Praise the child's effort
awt_clarify_advantage	yesno	26.f Clarified the advantage of the activity discussed
awt_guide_cg_do_act	yesno	27. Did the AWT guide the caregiver(s) to do the activities shown in the video?
awt_use_positive_gesture_o2o	yesno	28.a Use positive words & gestures when caregiver did something right
awt_help_cg_o2o	yesno	28.b Help caregiver by describing ways in which a new task can be achieved through smaller steps
awt_guide_cg_be_responsive_o2o	yesno	28.c Guide the caregiver to be responsive (understanding her child's desires)
awt_guide_cg_be_focused_o2o	yesno	28.d Guide the caregiver to be focused on the activity with her child
awt_guide_cg_follow_child_lead_o2o	yesno	28.e Guide the caregiver to follow her child's lead & build on it
awt_prompt_cg_to_praise_o2o	yesno	28.f Prompt the caregiver to praise or encourage her child verbally or physically
awt_ask_cg_volunteer	yesno	29. Did the AWT ask caregivers to volunteer in order to demonstrate activities in the video? (For one to group sessions only)
awt_use_positive_gesture_o2g	yesno	30.a Use positive words & gestures when caregiver did something right
awt_help_cg_o2g	yesno	30.b Help caregiver by describing ways in which a new task can be achieved through smaller steps
awt_guide_cg_be_responsive_o2g	yesno	30.c Guide the caregiver to be responsive (understanding her child's desires)
awt_guide_cg_be_focused_o2g	yesno	30.d Guide the caregiver to be focused on the activity with her child
awt_guide_cg_follow_child_lead_o2g	yesno	30.e Guide the caregiver to follow her child's lead & build on it
awt_prompt_cg_to_praise_o2g	yesno	30.f Prompt the caregiver to praise or encourage her child verbally or physically
awt_pause_check	yesno	31. Did the AWT pause & check if the caregiver(s) were understanding the messages?
awt_ask_cg_opinion	yesno	32. Did the AWT ask the caregiver's opinion on the video?
awt_initiate_discussion	yesno	33. Did the AWT pause the video & initiate discussion when required?
awt_build_concerns	radio	34. Did the AWT build on the cues/concerns emerging from the discussion on child development, growth or health status to discuss activities shown in the videos?	1, Never | 2, Sometimes | 3, Always | 4, Not Applicable
awt_enq_challenges	yesno	35. Did the AWT enquire about any challenges/questions the caregiver(s) may be facing?
awt_able_respond	radio	36. Was the AWT able to respond to/address the challenges/questions raised by caregiver(s)	1, Never | 2, Sometimes | 3, Always
awt_use_positive_words	radio	37. Did the AWT use positive words & gestures when the caregiver said something right, throughout the session?	1, Never | 2, Sometimes | 3, Always
awt_cg_participated_equally	radio	38. Did the AWT make sure that all the caregivers participated equally in the session? (For one to group sessions only)	1, Never | 2, Sometimes | 3, Always
awt_initiate_diss_bw_cg	radio	39. Did the AWT initiate & moderate discussions between the caregivers? (For one to group sessions only)	1, Never | 2, Sometimes | 3, Always

## Sheet: Observation Data
blinded_random_record_id	session_awc	session_icds	session_mode	session_type	num_cg_present	video_shown_session	who_attended_session___1	who_attended_session___2	who_attended_session___3	who_attended_session___4	who_attended_session___5	who_attended_session___6	who_attended_session___7	who_attended_session___8	who_attended_session_specify	time_session_take	awt_seat_herself	awt_navigate_phone	awt_check_see_vid_content	awt_check_hear_vid_content	awt_pause_play_video	awt_greet_cg	awt_use_emp_lang	awt_ask_open_que	awt_give_space_cg	awt_invite_other_fm	awt_involve_fm	awt_encourage_cg	awt_explain_alana_palana	awt_identified_correct_vid	awt_fluent_vid_content	awt_summarize_vid_msg	awt_share_video_cg	awt_demo_nut_act	awt_demo_pc_int_act	awt_describes_ways	awt_responsive	awt_focus_act	awt_follow_child_lead	awt_praise_child_effort	awt_clarify_advantage	awt_guide_cg_do_act	awt_use_positive_gesture_o2o	awt_help_cg_o2o	awt_guide_cg_be_responsive_o2o	awt_guide_cg_be_focused_o2o	awt_guide_cg_follow_child_lead_o2o	awt_prompt_cg_to_praise_o2o	awt_ask_cg_volunteer
1	1	1	1	2	4	4	1	0	1	0	0	0	0	0		3	1	1	1	1	1	1	3	2	2	1	2	1	1	1	2	2	1	1	1	0	1	1	0	1	1	1	1	0	1	0	0	1	0
2	3	1	1	2	5	1	1	0	0	0	0	0	0	0		4	1	1	1	1	1	1	3	2	2	1	2	1	1	1	3	3	1	0	0							1	1	1	1	1	0	1	0
3	7	1	1	1		4	1	0	0	0	0	1	0	0		3	1	1	1	1	1	1	3	3	2	2	4	2	1	1	3	3	1	0	0							0
4	2	1	1	2	6	4	1	0	0	0	0	0	0	0		3	1	1	1	1	1	1	3	2	3	2	2	1	1	1	3	3	1	0	0							0							0
5	4	1	1	2	6	4	1	0	0	0	0	0	0	0		5	1	1	1	1	1	1	3	3	3	2	4	2	1	1	3	3	1	0	0							0							0
6	6	1	1	1		4	1	1	0	0	0	0	0	0		3	1	1	1	1	1	1	3	2	2	1	3	1	1	1	2	3	1	0	0							0
7	18	2	1	2	6	10	1	0	0	0	0	1	0	0		5	1	1	1	1	1	1	3	3	2	2	4	2	1	1	3	3	0	0	0							0							0
8	6	1	1	2	4	5	1	0	0	0	0	0	0	0		2	1	1	1	1	0	1	3	2	2	2	4	1	1	1	3	3	2	0	0							0							0
9	17	2	1	2	6	1	1	1	0	0	0	0	0	1	ASHA	6	1	1	1	1	1	1	2	1	2	0	2	0	1	1	3	3	1	0	0							0							0
10	6	1	1	2	4	5	1	0	0	0	0	0	0	0		2	1	1	1	1	0	1	3	1	2	1	2	1	1	1	3	2	0	0	0							0							0
11	17	2	1	2	6	1	1	1	0	0	0	0	0	1	ASHA	6	1	1	1	1	1	1	2	1	2	0	2	0	1	1	3	3	1	0	0							0							0
12	28	3	1	2	3	4	1	0	0	0	0	0	0	0		3	1	1	1	1	1	1	2	2	3	2	4	1	1	1	3	3	1	0	0							0							0
13	23	3	1	2	4	8	1	0	0	0	0	0	0	0		3	1	1	1	1	1	1	2	2	2	2	4	1	1	1	3	2	1	0	1	1	1	1	1	1	1	1	1	1	1	1	1	1	1
14	17	2	1	2	7	1	1	1	1	0	0	0	0	0		4	1	1	1	1	1	1	3	2	2	1	2	1	1	1	3	3	1	0	0							0							0
15	9	1	1	1		1	1	0	0	0	0	0	0	0		2	1	1	1	1	1	1	3	3	3	2	4	1	1	1	3	2	1	0	0							0
16	5	1	1	2	8	6	1	0	0	0	1	0	0	0		6	1	1	1	1	1	1	3	2	2	2	4	1	1	1	3	2	0	0	0							0							0
17	2	1	1	2	4	10	1	0	0	0	0	0	0	0		3	1	1	1	1	1	1	3	2	2	2	4	0	0	1	3	2	0	0	0							0							0
18	8	1	1	4	8	9	1	0	0	0	1	1	0	0		5	1	1	1	1	1	1	3	2	2	1	2	1	1	1	3	2	0	0	0							0							0
19	6	1	1	1		5	1	0	0	0	0	1	0	0		3	1	1	1	1	1	1	3	2	2	1	2	1	1	1	3	3	1	0	0							0
20	10	1	1	2	4	3	1	1	1	0	0	0	0	0		3	1	1	1	1	1	1	3	2	3	1	3	1	1	1	3	3	1	0	0							0							0
21	8	1	1	2	9	9	1	0	1	0	0	0	0	0		5	1	1	1	1	1	1	3	2	2	1	3	1	1	1	3	2	1	0	0							0							0
22	5	1	1	2	8	6	1	0	0	0	1	0	1	0		6	1	1	1	1	1	1	3	2	2	2	4	1	1	1	3	2	0	0	1	1	1	1	1	1	1	1	1	1	1	1	0	0	0
23	2	1	1	2	4	10	1	0	0	0	0	0	0	0		3	1	1	1	1	1	1	3	2	2	2	4	0	1	1	3	3	1	0	0							0							0
24	9	1	1	1		1	1	0	0	0	0	0	0	0		3	1	1	1	1	1	1	3	2	3	2	4	2	1	1	3	3	2	0	0							0
25	6	1	1	4	3	4	1	0	0	0	1	1	0	0		4	1	1	1	1	1	1	3	2	2	0	1	1	1	1	3	3	1	0	0							0							0
26	10	1	1	2	4	3	1	1	1	0	0	0	0	0		3	1	1	1	1	1	1	3	3	3	1	2	1	1	1	3	3	1	0	0							0							0
27	10	1	1	4	6	2	1	1	0	0	1	0	0	0		4	1	1	1	1	1	1	3	3	3	1	3	1	1	1	3	3	1	0	1	1	1	1	1	1	1	1	1	1	1	1	1	0	0
28	25	3	1	2	3	5	1	0	0	0	0	0	0	0		2	1	1	1	1	1	1	3	2	2	2	4	0	1	1	3	2	0	0	0							0							0
29	23	3	1	2	6	9	1	0	0	0	1	0	0	0		4	1	1	1	1	1	1	3	3	3	1	4	2	1	1	3	3	2	0	1	1	1	1	1	1	1	1	1	1	1	1	1	1	1
30	27	3	1	2	9	6	1	0	1	0	1	0	0	0		4	1	1	1	1	1	1	3	3	3	1	3	1	1	1	3	3	1	0	1	1	1	1	1	1	1	1	1	1	1	1	1	1	1
31	30	3	1	1		4	1	1	0	0	0	0	0	0		3	1	1	1	1	1	1	3	2	3	1	3	2	1	1	3	3	2	0	0							1	1	1	1	1	1	1
32	28	3	1	2	4	4	1	0	0	0	0	0	0	0		3	1	1	1	1	1	1	3	3	3	2	4	1	1	1	3	3	2	0	1	1	1	1	1	1	1	1	1	1	1	1	1	1	1
33	29	3	1	2	3	9	1	0	0	0	0	0	0	0		2	1	1	1	1	1	1	3	2	2	2	4	0	1	1	3	3	0	0	1	1	1	1	1	1	1	1	1	1	1	1	1	1	1
34	26	3	1	2	4	10	1	0	0	0	0	0	0	0		3	1	1	1	1	1	1	3	2	2	2	4	1	1	1	3	2	1	0	1	1	1	1	1	1	1	1	1	1	1	1	1	1	1
35	8	1	1	2	6	9	1	1	0	0	1	0	0	0		5	1	1	1	1	1	1	3	3	3	1	2	1	1	1	3	2	1	0	0							0							0
36	9	1	1	4	4	8	1	0	0	0	0	0	0	0		4	1	1	1	1	1	1	3	3	3	2	4	2	1	1	3	3	1	0	1	1	1	1	1	1	1	1	1	1	1	1	1	1	1
37	24	3	1	2	5	3	1	0	1	0	0	1	0	0		5	1	1	1	1	1	1	3	2	3	1	3	1	1	1	3	2	1	0	1	1	1	1	1	1	1	1	1	1	1	1	1	1	0
38	22	3	1	2	2	10	1	0	0	0	0	0	0	0		4	1	1	1	1	1	1	3	3	3	2	4	0	1	1	3	3	2	0	0							0							0
39	10	1	1	2	5	2	1	1	0	0	0	0	0	0		5	1	1	1	1	1	1	3	3	3	1	3	1	1	1	3	3	1	0	0							0							0
40	1	1	1	1		1	1	0	0	0	0	0	0	0		2	1	0	1	1	0	1	2	2	1	2	4	0	1	1	3	2	2	0	0							0
41	3	1	1			10	1	0	0	0	1	0	0	0		2	1	1	1	1	1	1	3	2	2	2	4	0	1	1	3	2	2	0	0							0
42	10	1	1	2	5	2	1	1	0	0	0	0	0	0		3	1	1	1	1	1	1	3	2	2	1	2	1	1	1	3	2	0	0	0							0							0
43	6	1	1	1		5	1	0	0	0	0	0	0	0		2	1	1	1	1	1	1	3	2	2	2	4	0	1	1	2	2	0	0	0							0
44	9	1	1	1		1	1	0	0	0	0	0	0	0		2	1	1	1	1	1	1	2	2	3	2	4	1	1	1	3	3	2	0	0							0
45	8	1	1	4	5	10	1	0	0	0	1	0	0	0		3	1	1	1	1	1	1	3	2	2	1	2	1	1	1	3	3	2	0	0							0							0
46	2	1	1	2	3	3	1	0	0	0	0	0	0	0		3	1	1	1	1	1	1	3	2	2	2	4	0	0	1	3	2	0	0	0							0							0
47	6	1	1	4	6	6	1	0	1	0	0	1	0	0		3	1	1	1	1	1	1	3	2	2	1	3	1	1	1	3	3	1	0	0							0							0
48	3	1	1	1		10	1	0	0	0	0	0	0	0		2	1	0	1	1	0	0	1	1	1	2	4	0	0	1	3	2	2	0	0							0
49	15	2	1	2	4	10	1	0	0	0	0	0	0	0		3	1	1	1	1	1	1	3	2	2	2	4	1	1	1	3	3	0	0	0							0							0
50	15	2	1	4	5	4	1	0	0	0	1	0	0	0		3	1	1	1	1	1	1	3	3	2	2	4	1	1	1	3	3	1	0	0							0							0
51	1	1	1	4	6	7	1	0	0	0	1	0	0	0		4	1	1	1	1	1	1	3	2	3	2	4	1	1	1	3	2	1	0	0							0							0
52	3	1	1	1		1	1	0	0	0	0	0	0	0		2	1	0	1	1	1	1	3	1	2	2	4	1	1	1	3	2	2	0	0							0
53	28	3	1	2	3	4	1	0	0	0	0	0	0	0		3	1	1	1	1	1	1	3	3	3	2	4	1	1	1	3	3	0	0	1	1	1	1	1	1	1	1	1	1	1	1	1	1	1
54	11	2	1	4	5	5	1	0	0	0	1	0	0	0		4	1	1	1	1	1	1	3	2	2	2	4	0	1	1	3	3	0	0	0							0							0
55	20	2	1	1		4	1	0	0	0	0	0	0	0		2	1	0	1	1	0	1	3	1	1	2	4	0	0	1	2	1	0	0	0							0
56	17	2	1	1		10	1	0	0	0	0	0	0	0		3	1	1	1	1	1	1	3	3	2	2	4	0	1	1	3	2	2	0	0							0
57	6	1	1	2	5	6	1	0	1	0	1	0	0	1	ASHA	4	1	1	1	1	1	1	3	3	3	1	2	1	1	1	3	3	0	0	0							0							0
58	9	1	1	2	2	1	1	0	0	0	0	0	0	0		4	1	1	1	1	1	1	3	3	3	2	4	0	1	1	3	3	1	0	0							0							0
59	2	1	1	2	3	5	1	1	0	0	0	0	0	0		4	1	1	1	1	1	1	3	2	3	1	3	1	1	1	3	3	0	1	0							0							0
60	10	1	1	2	3	8	1	0	0	0	0	0	0	0		5	1	1	1	1	1	1	3	3	2	2	4	0	1	1	3	3	0	0	0							0							0
61	16	2	1	1		2	1	0	0	0	0	0	0	0		4	1	1	1	1	1	1	3	3	3	2	4	1	1	1	3	3	0	0	1	1	1	0	0	0	1	0
62	3	1	1	1		5	1	0	0	0	0	0	0	0		3	1	1	1	1	1	1	3	2	3	2	4	0	1	1	3	3	0	0	0							0
63	11	2	1	4	4	10	1	0	0	0	1	0	0	0		3	1	1	1	1	1	1	3	2	3	2	4	1	1	1	3	3	2	0	0							0							0
64	12	2	1	1		1	1	0	0	0	1	0	0	0		2	1	1	1	1	1	1	3	3	3	2	4	1	1	1	3	3	0	0	0							0
65	8	1	1	2	5	9	1	0	0	0	1	0	0	0		4	1	1	1	1	1	1	3	3	3	2	4	1	0	1	3	3	0	0	0							0							0
66	5	1	1	1		6	1	0	0	0	0	0	0	0		3	1	1	1	1	1	1	3	3	3	2	4	1	1	1	3	3	2	0	0							0
67	10	1	1	4	3	7	1	1	0	0	1	0	0	0		4	1	1	1	1	1	1	3	3	3	1	2	1	1	1	3	3	1	0	0							0							0
68	9	1	1	1		1	1	0	0	0	0	0	0	0		2	1	1	1	1	1	1	3	3	3	2	4	1	1	1	3	3	2	0	0							0
69	2	1	1	1		1	1	0	0	0	0	0	0	0		2	1	1	1	1	1	1	3	3	3	2	4	1	1	1	3	2	1	0	0							0
70	1	1	1	1		1	1	0	0	0	1	0	0	0		2	1	1	1	1	1	1	3	2	2	2	4	1	1	1	3	3	0	0	0							0
71	1	1	1	2	5	6	1	0	0	0	1	0	0	0		3	1	0	1	1	0	1	3	2	2	2	4	1	0	1	3	2	0	0	1	1	1	1	1	1	1	1	1	1	1	1	1	0	1
72	3	1	1	2	2	6	1	0	0	0	0	0	0	0		3	1	0	1	1	0	1	3	2	3	2	4	0	1	1	3	2	2	0	0							0							0
73	23	3	1	2	4	10	1	0	0	0	0	0	0	0		4	1	1	1	1	1	1	3	3	3	2	4	1	1	1	3	3	1	0	1	1	1	1	1	1	1	1	1	1	1	1	1	1	1
74	6	1	1	1		10	1	0	1	0	0	0	0	0		5	1	1	1	1	1	1	3	3	3	1	3	1	1	1	3	3	1	0	1	1	1	1	1	1	1	0
75	12	2	1	1		10	1	0	0	0	0	0	0	0		3	1	1	1	1	1	1	3	2	2	2	4	1	1	1	3	2	0	0	0							0
76	19	2	1	4	10	9	1	0	0	0	1	0	0	0		3	0	0	0	0	0	1	3	2	2	2	4	1	1	1	2	1	0	0	0							0							0
77	20	2	1	1		7	1	0	0	0	0	0	0	0		4	1	0	1	1	0	1	3	2	2	2	4	0	1	1	2	1	0	0	0							0
78	17	2	1	2	4	3	1	0	0	0	1	0	0	0		4	1	1	1	1	1	1	3	3	3	2	4	1	1	1	3	3	1	1	0							0							0
79	16	2	1	2	4	1	1	0	0	0	0	0	0	0		5	1	1	1	1	1	1	3	2	3	2	4	1	0	1	3	3	1	0	0							0							0
80	15	2	1	2	6	3	1	1	0	0	1	0	0	0		3	1	1	1	1	1	1	3	2	2	0	3	1	1	1	3	2	1	0	0							0							0
81	17	2	1	2	4	3	1	0	0	0	0	0	0	0		3	1	1	1	1	1	1	3	3	2	2	4	1	1	1	3	3	1	1	0							0							0
82	5	1	1	4	6	6	1	1	1	0	1	0	0	0		3	1	1	1	1	1	1	3	3	3	1	3	1	1	1	3	3	1	0	0							0							1
83	8	1	1	2	2	5	1	0	0	0	1	0	0	0		3	1	1	1	1	1	1	3	3	3	2	4	1	1	1	3	2	1	0	0							0							0
84	9	1	1	1		10	1	0	0	0	0	0	0	0		3	1	1	1	1	1	1	3	3	3	2	4	1	1	1	3	3	2	0	1	1	1	1	1	1	1	1	1	1	1	1	1	1
85	2	1	1	1		1	1	0	0	0	0	0	0	0		2	1	1	1	1	1	1	3	2	2	2	4	1	1	1	3	3	2	0	0							0
86	20	2	1	1		7	1	0	0	0	0	0	0	0		3	0	0	1	1	0	1	2	1	1	2	4	0	0	1	2	2	0	0	0							0
87	19	2	1	4	6	10	1	0	0	0	0	0	0	0		2	0	1	1	1	0	1	3	3	3	0	4	2	1	1	3	1	0	0	0							0							0
88	18	2	1	1		2	1	1	1	0	1	0	0	0		4	1	1	1	1	1	1	3	3	3	1	3	1	1	1	3	3	1	0	0							0
89	11	2	1	1		7	1	0	1	0	1	0	0	0		3	1	1	1	1	1	1	3	3	3	1	3	1	1	1	3	3	2	0	0							0
90	10	1	1	2	3	7	1	0	0	0	1	0	0	0		4	1	1	1	1	1	1	3	3	2	2	4	2	1	1	3	3	2	0	0							0							0
91	4	1	1	1		1	1	0	0	0	0	0	0	0		1	1	1	1	1	1	1	3	2	2	2	4	0	1	1	2	2	0	0	0							0
92	6	1	1	1		7	1	0	0	0	0	0	0	0		2	1	1	1	1	1	1	3	2	3	2	4	1	1	1	3	3	2	0	0							0
93	12	2	1	1		1	1	0	0	0	0	0	0	0		2	1	0	1	1	0	1	3	2	2	2	4	0	1	1	3	2	0	0	0							0
94	3	1	1	1		9	1	0	0	0	0	1	0	0		2	1	1	1	1	1	1	3	2	3	1	2	1	1	1	3	3	0	0	0							0
95	1	1	1	1		4	1	0	0	0	0	0	0	0		3	1	1	1	1	1	1	3	2	3	0	4	1	1	1	3	3	0	0	0							0
96	12	2	1	2	2	5	1	0	0	0	0	0	0	0		3	1	1	1	1	1	1	2	2	3	2	4	2	1	1	3	3	2	0	1	1	1	1	1	1	1	1	1	1	1	1	1	1	1
97	12	2	1	4	2	5	1	0	0	0	0	0	0	0		3	1	1	1	1	1	1	3	3	3	2	4	1	1	1	3	3	0	0	1	1	1	1	1	1	1	1	1	1	1	1	1	1	1
98	16	2	1	4	3	4	1	0	0	0	0	0	0	0		3	1	1	1	1	1	1	3	2	3	2	4	1	1	1	3	3	0	0	0							0							0
99	15	2	1	1		1	1	0	0	0	0	0	0	0		3	1	1	1	1	1	1	3	3	3	0	4	1	1	1	3	3	1	0	0							0
100	20	2	1	4	2	1	1	0	0	0	0	0	0	0		3	1	1	1	1	1	1	3	3	3	2	4	1	1	1	3	3	0	0	0							0							0
101	17	2	1	4	4	3	1	0	0	0	0	0	0	0		4	1	1	1	1	1	1	3	3	3	2	4	1	1	1	3	3	1	0	0							0							0
102	9	1	1	2	3	4	1	0	0	0	0	0	0	0		5	1	1	1	1	1	1	3	3	3	1	4	1	1	1	3	3	1	0	0							0							0
103	8	1	1	4	5	4	1	0	0	0	1	0	0	0		5	1	1	1	1	1	1	3	3	3	2	4	1	1	1	3	3	1	0	0							0							0
104	2	1	1	4	3	1	1	0	0	0	1	0	0	0		5	1	1	1	1	1	1	3	3	3	0	4	1	1	1	3	3	1	0	0							0							0
105	5	1	1	4	4	10	1	0	0	0	1	0	0	0		4	1	1	1	1	1	1	3	3	3	2	4	1	1	1	3	3	1	0	0							0							0
106	6	1	1	1		1	1	0	0	0	0	1	0	0		5	1	1	1	1	1	1	3	3	3	1	3	1	1	1	3	3	1	0	0							0
107	27	3	1	1		1	1	1	1	0	0	0	0	0		4	1	1	1	1	1	1	3	3	2	1	3	1	1	1	3	3	1	0	0							0
108	30	3	1	1		1	1	0	0	0	0	0	0	0		5	1	1	1	1	1	1	3	3	3	0	4	1	1	1	3	3	1	0	0							0
109	10	1	1	1		3	1	0	0	0	0	0	0	0		4	1	1	1	1	1	1	3	3	3	0	1	1	1	1	3	3	0	0	0							0
110	10	1	1	4	3	1	1	0	0	0	0	1	0	0		4	1	1	1	1	1	1	3	2	2	2	4	2	1	1	3	3	1	0	0							0							0
111	3	1	1	1		10	1	0	0	0	0	0	0	0		4	1	1	1	1	1	1	3	2	3	2	4	2	1	1	3	3	0	0	0							0
112	2	1	1	1		1	1	0	0	0	0	0	0	0		3	1	1	1	1	1	1	3	2	3	2	4	0	1	1	3	2	0	0	0							0
113	6	1	1	1		2	1	0	1	0	0	1	0	0		5	1	1	1	1	1	1	3	2	2	1	3	1	1	1	3	3	1	0	0							0
114	9	1	1	2	3	6	1	0	1	0	0	0	0	0		4	1	1	1	1	1	1	3	3	3	1	3	1	1	1	3	3	1	0	0							0							0
115	9	1	1	2	3	6	1	0	1	0	0	0	0	0		4	1	1	1	1	1	1	3	3	3	1	3	1	1	1	3	3	1	0	0							0							0
116	8	1	1	2	4	10	1	0	0	0	1	0	0	0		5	1	1	1	1	1	1	3	3	2	0	4	1	1	1	3	2	1	0	0							0							0
117	20	2	1	1		7	1	0	0	0	0	0	0	0		3	1	1	1	1	1	1	3	2	2	0	4	1	1	1	2	2	0	0	0							0
118	17	2	1	1		5	1	0	0	0	0	0	0	0		4	1	1	1	1	1	1	3	2	3	2	4	1	1	1	3	3	0	0	0							0
119	2	1	1	1		10	1	0	0	0	0	0	0	0		4	1	1	1	1	1	1	3	3	2	2	4	1	1	1	3	3	1	0	0							0
120	5	1	1	4	2	6	1	0	0	0	0	0	0	0		4	1	1	1	1	1	1	3	3	3	2	4	1	1	1	3	3	0	0	1	1	1	1	1	1	1	1	1	1	1	1	1	1	1
121	6	1	1	2	3	1	1	0	0	0	0	0	0	0		5	1	1	1	1	1	1	3	2	3	2	4	1	1	1	3	3	1	0	0							0							0
122	1	1	1	4	4	1	1	0	0	0	0	0	0	0		4	1	1	1	1	1	1	3	3	3	2	3	2	1	1	3	3	1	0	0							0							0
123	5	1	1	2	4	6	1	0	0	0	0	0	0	0		4	1	1	1	1	1	1	3	2	2	2	3	1	1	1	3	3	1	0	0							0							0
124	9	2	1	2	3	1	1	0	0	0	1	0	0	0		6	1	1	1	1	1	1	3	2	2	1	1	0	1	1	3	3	0	0	0							1	1	1	0	0	0	0	0
125	15	2	1	1		3	1	0	0	0	0	0	0	0		3	1	1	1	1	1	1	3	3	2	2	4	1	1	1	3	3	1	0	0							0
126	16	2	1	2	4	6	1	0	0	0	0	0	0	0		5	1	1	1	1	1	0	2	2	2	2	1	0	1	1	2	2	1	0	0							0							0
127	14	2	1	2	8	10	1	0	0	0	1	0	1	0		6	1	1	0	0	1	1	2	1	1	2	1	0	1	1	2	2	0	0	0							0							0
128	11	2	1	1		6	1	0	0	0	0	0	0	0		4	1	1	1	1	1	1	2	2	2	2	1	0	1	1	3	2	1	0	0							1	0	1	0	1	0	1
129	12	2	1	1		2	1	0	0	0	0	0	0	0		4	1	1	1	1	0	1	2	1	2	2	1	1	1	1	3	2	1	0	0							1	0	1	1	0	0	0
130	14	2	1	1		3	1	0	0	0	0	0	0	0		4	1	1	1	1	1	1	2	1	1	2	4	1	1	1	2	2	0	0	0							0
131	18	2	1	1		10	1	0	0	0	0	0	0	0		3	1	1	1	1	1	1	3	3	2	2	1	0	1	1	2	2	1	0	0							1	1	1	1	0	0	0
132	19	2	1	1		1	1	0	0	0	0	0	0	0		4	1	1	1	1	0	1	3	3	2	2	2	1	1	1	3	3	0	0	0							1	0	1	0	0	0	0
133	28	3	1	2	4	4	1	0	0	0	0	0	0	0		6	1	1	1	1	1	1	3	3	3	2	4	1	1	1	3	3	1	0	0							1	1	1	1	1	0	1	1
134	30	3	1	1		4	1	1	0	0	0	0	0	0		4	1	1	1	1	1	1	2	2	2	1	2	1	1	1	3	2	0	0	0							1	0	1	1	1	0	1
135	27	3	1	2	4	6	0	1	1	0	0	0	0	0		5	1	1	1	1	1	1	2	2	2	0	2	1	1	1	2	2	1	0	1	1	1	1	1	1	1	1	1	1	1	0	0	1	0
136	25	3	1	2	2	5	1	0	0	0	1	0	0	0		4	1	1	1	1	1	1	2	2	2	2	4	0	1	1	2	2	0	0	1	1	1	1	0	1	1	1	1	1	1	0	0	1	0
137	29	3	1	2	3	9	1	0	0	0	0	0	0	0		4	1	1	1	1	1	1	2	2	2	2	4	0	1	1	2	2	0	0	1	1	1	1	0	1	1	0							0
138	23	2	1	2	3	9	1	0	0	0	0	0	0	0		4	1	1	1	1	1	1	3	2	1	2	4	1	1	1	3	2	0	0	0							1	1	1	1	1	0	0	0
139	26	3	1	1		10	1	0	0	0	1	0	0	0		6	1	1	1	1	1	1	2	3	2	2	4	1	1	1	2	2	1	0	1	1	1	1	1	1	1	1	1	1	0	0	0	1
140	24	2	1	1		3	1	0	1	0	0	0	0	0		5	1	1	1	1	1	0	2	2	2	1	1	1	1	1	2	2	0	0	0							1	1	1	1	0	0	0
141	22	3	1	2	2	10	1	0	0	0	0	0	0	0		5	1	1	1	1	1	1	3	2	3	2	4	1	1	1	3	3	1	0	0							1	0	1	1	1	0	0	0
142	17	2	1	1		1	1	0	0	0	0	0	0	0		5	1	1	1	1	1	1	2	2	3	2	2	0	1	1	3	3	0	0	0							0
143	20	2	1	1		4	1	0	0	0	0	0	1	0		6	1	1	1	1	1	1	3	2	2	2	4	0	1	1	2	2	0	0	0							1	1	1	1	0	0	0
144	14	2	1	1		4	1	0	0	0	0	0	1	0		3	1	1	1	1	0	1	2	1	1	2	1	0	0	1	2	2	1	0	0							0
145	12	2	1	1		7	1	0	0	0	0	0	0	0		5	1	1	1	1	1	1	3	3	3	2	4	1	1	1	3	3	1	0	0							1	1	1	1	1	0	0
146	20	2	1	2	2	4	1	0	0	0	1	0	0	0		4	1	1	1	1	1	1	3	2	3	2	1	0	1	1	2	2	0	0	0							0							0
147	17	2	1	2	2	5	1	0	0	0	0	0	1	0		4	1	1	1	1	1	1	2	3	2	2	2	1	1	1	3	3	1	1	0							1	1	1	0	1	0	0	0
148	5	1	1	2	3	5	1	0	0	0	1	0	1	0		6	1	1	1	1	1	1	3	2	2	2	2	1	1	1	3	3	0	0	0							1	1	1	1	1	0	0	0
149	2	1	1	2	2	5	1	0	0	0	0	0	0	0		4	1	1	1	1	1	1	2	2	2	2	1	0	1	1	2	2	0	0	0							1	1	1	1	1	0	0	0
150	8	1	1	2	5	1	1	0	0	0	0	0	0	0		5	1	1	1	1	1	1	3	3	3	2	2	1	1	1	3	3	1	0	0							1	1	1	0	0	0	0	0
151	10	1	1	1		7	1	0	0	0	0	0	0	0		4	1	1	1	1	1	1	2	1	2	2	2	0	1	1	2	2	0	0	0							1	0	1	1	1	0	0
152	6	1	1	2	2	4	1	0	0	0	0	0	0	0		4	1	1	1	1	1	1	2	2	3	2	1	0	1	1	2	2	1	0	0							0							0
153	18	2	1	2	5	10	1	0	1	0	0	0	0	0		6	1	1	1	1	1	1	2	3	3	2	2	0	1	0	3	3	0	0	0							1	1	1	1	1	1	1	0
154	14	2	1	1		4	1	0	0	0	1	0	0	0		2	1	1	1	0	0	1	2	1	2	2	4	0	1	1	2	2	1	0	0							0
155	18	2	1	2	2	2	1	0	1	0	0	0	0	1	Other Mothers	4	1	1	0	1	1	1	3	3	3	0	2	0	1	1	3	3	0	0	0							1	1	1	1	1	0	0	0
156	17	3	1	2	2	8	1	0	0	0	0	0	1	0		6	1	1	1	1	1	1	3	2	3	2	4	0	1	1	3	3	0	0	0							1	1	1	1	1	0	1	0
157	20	2	1	2	2	6	1	0	0	0	0	0	0	0		4	1	1	1	1	0	0	2	2	1	2	4	0	1	1	2	2	0	0	0							0							0
158	11	2	1	2	2	3	1	1	0	0	0	0	0	0		6	1	1	1	1	1	1	2	2	2	1	2	1	1	1	3	2	1	0	0							0							0
159	19	2	1	2	3	10	1	0	0	0	0	0	0	0		6	1	1	1	1	1	1	3	1	2	2	2	0	0	1	3	2	0	0	1	1	1	1	0	1	1	1	0	1	1	1	0	0	1
160	16	2	1	1		4	1	0	0	0	0	0	0	0		6	1	1	1	1	1	1	2	3	2	2	4	0	1	1	3	2	0	0	1	1	1	1	1	0	1	1	1	1	1	1	1	1
161	12	2	1	2	2	1	1	0	0	0	0	0	0	0		6	1	1	1	1	1	1	3	3	3	2	4	1	1	0	3	3	0	0	0							0							0
162	11	3	1	2	2	2	1	0	0	0	1	0	0	0		5	1	1	1	1	1	1	2	2	2	0	1	0	1	0	2	2	1	0	0							1	1	1	1	1	1	0	0
163	12	2	1	1		7	1	1	0	0	0	0	0	0		3	1	1	0	1	1	1	2	2	1	0	1	0	1	1	2	2	0	0	0							0
164	20	2	1	1		4	1	0	0	0	0	0	0	0		4	1	1	1	1	1	1	2	2	2	2	1	0	1	1	2	2	0	0	0							1	0	1	0	0	0	1
165	18	2	1	2	2	1	1	0	0	0	1	0	0	0		4	1	1	1	1	1	1	2	3	2	2	4	1	1	1	3	3	0	0	0							0							0
166	15	2	1	1		2	1	0	1	0	0	0	0	0		3	1	1	1	1	1	0	2	3	2	2	2	0	1	1	3	2	1	0	0							1	1	1	0	0	0	0
167	16	2	1	1		2	1	0	0	0	0	0	0	0		4	1	1	1	1	1	1	2	2	3	2	1	0	1	1	3	2	1	0	1	1	0	0	0	0	1	1	1	1	0	1	0	0
168	25	3	1	2	3	5	1	0	0	0	1	0	0	0		6	1	1	1	1	1	1	2	2	3	2	2	0	1	1	3	2	0	0	0							1	1	1	1	0	0	0	0
169	19	2	1	2	3	3	1	0	1	0	0	0	0	0		5	1	1	1	1	1	1	2	2	3	1	2	0	1	1	2	2	0	0	0							1	1	1	1	0	0	0	0
170	10	1	1	2	3	8	1	0	0	0	0	0	0	0		4	1	1	1	1	1	1	2	2	2	2	4	1	1	1	3	3	1	0	1	1	1	0	1	1	0	0							1
171	17	2	1	2	3	4	1	0	0	0	0	0	0	0		5	1	1	1	1	1	1	3	3	3	2	2	1	1	1	3	3	1	1	0							1	1	1	1	1	0	0	1
172	27	3	1	2	3	9	1	0	1	0	0	0	0	0		4	1	1	1	1	1	1	3	2	2	0	1	1	0	1	3	2	0	0	1	1	0	1	0	0	1	1	1	1	1	1	0	1	1
173	30	3	1	2	3	8	1	0	0	0	1	0	0	0		4	1	1	1	1	1	1	2	3	3	2	4	1	0	1	2	3	0	0	1	1	1	1	0	0	1	1	0	1	1	0	0	0	1
174	24	3	1	2	4	3	1	0	0	0	1	0	0	0		5	1	1	1	1	1	1	2	2	2	2	2	1	1	1	3	2	0	0	0							1	1	1	1	1	0	0	0
175	26	3	1	1		2	1	0	1	0	0	0	0	0		4	1	1	1	1	1	1	2	3	2	1	3	0	1	1	3	3	1	0	0							1	1	1	0	0	0	0
176	14	2	1	1		6	1	0	0	0	1	0	1	0		5	1	1	1	1	1	1	3	3	3	2	4	0	1	1	3	3	1	0	0							1	1	1	1	0	0	0
177	11	2	1	1		1	1	0	0	0	1	0	0	1	asha worker	4	1	1	1	1	1	1	2	2	3	0	1	0	1	1	2	2	1	0	0							1	1	1	0	0	0	0
178	16	2	1	1		3	1	0	1	0	0	0	0	0		3	1	1	1	1	1	1	3	2	3	1	2	1	1	1	3	2	1	0	1	1	1	0	0	0	1	1	1	1	1	0	0	1
179	15	2	1	1		2	1	1	1	0	0	0	0	0		3	1	1	1	1	1	1	3	3	3	1	3	1	1	1	3	2	1	0	1	1	1	1	0	0	0	1	1	1	1	0	0	1
180	15	2	1	1		2	1	0	1	0	0	0	0	0		3	1	1	1	1	1	1	3	2	2	0	1	1	1	1	3	2	1	0	0							1	1	1	0	1	0	0
181	20	2	1	1		1	1	0	1	0	0	0	0	0		3	1	1	1	1	1	1	2	2	2	0	1	0	1	1	2	2	0	0	0							1	1	1	0	0	0	0
182	17	2	1	2	3	4	1	0	1	0	1	0	0	0		4	0	1	1	1	1	1	2	2	2	0	2	0	1	1	2	2	0	0	1	1	1	1	0	1	1	1	1	1	1	1	0	1	1
183	12	2	1	1		1	1	0	0	0	0	0	0	0		4	1	1	1	1	1	1	3	3	3	1	2	0	1	1	3	2	0	0	0							0
184	12	2	1	1		3	1	0	0	0	0	0	0	0		3	1	1	1	1	1	1	2	2	2	2	1	0	1	1	3	2	0	0	1	1	1	1	0	0	1	1	1	1	1	0	0	1
185	17	2	1	2	3	3	1	0	0	0	0	0	0	0		4	1	1	1	1	1	0	2	3	2	2	2	1	1	0	2	2	1	0	1	1	1	1	0	1	1	0							0
186	14	2	1	2	3	7	1	0	0	0	1	0	0	0		3	1	1	1	1	0	0	2	2	2	2	1	0	1	1	2	2	1	0	0							1	1	1	1	0	0	0	0
187	4	1	1	2	2	9	1	0	0	0	0	0	0	0		3	1	1	1	1	1	1	2	2	3	2	1	0	0	1	2	2	0	0	0							1	0	1	0	1	0	0	0
188	18	2	1	1		4	1	0	0	0	0	0	0	0		3	1	1	1	1	1	1	2	3	3	2	2	1	1	1	3	3	1	0	0							1	1	1	1	1	0	0
189	20	2	1	1		10	1	0	0	0	0	0	0	0		3	1	1	1	1	1	1	2	2	3	2	3	1	1	1	2	2	1	1	0							1	1	1	1	0	0	0
190	17	2	1	2	3	3	1	0	0	0	0	0	0	0		3	1	1	1	1	1	1	3	2	2	2	2	1	1	1	3	2	1	0	0							1	1	1	1	0	0	0	0
191	26	3	1	2	4	1	1	0	0	0	0	0	0	0		5	1	1	1	1	1	1	3	2	2	2	2	1	1	1	3	3	1	0	0							1	1	1	1	0	0	0	0
192	24	2	1	2	4	6	1	0	0	0	0	0	0	0		6	1	1	1	1	1	1	3	3	3	2	2	1	1	1	3	2	1	0	0							1	1	1	1	1	1	1	0
193	12	2	1	1		1	1	0	0	0	0	0	0	0		3	1	1	1	1	1	1	2	3	2	2	3	1	0	1	3	2	1	0	0							1	1	1	1	0	0	0
194	11	2	1	1		3	1	0	0	0	0	0	0	0		3	1	1	1	1	1	1	2	3	3	2	2	1	1	1	3	2	1	0	1	1	1	1	0	1	1	1	1	1	1	0	0	0
195	20	2	1	1		7	1	0	0	0	0	0	0	0		3	1	0	1	1	1	1	2	1	3	2	1	0	1	1	2	2	1	0	0							1	1	1	1	1	0	0
196	4	1	1	1		6	1	0	1	0	0	0	0	0		3	1	1	1	1	1	1	2	2	3	1	2	0	1	1	2	2	1	0	0							1	0	1	1	1	0	0
197	10	1	1	1		3	1	0	0	0	0	0	0	0		4	1	1	1	1	1	1	2	3	3	2	2	1	1	1	3	3	1	0	0							1	1	1	1	1	0	0
198	19	2	1	1		10	1	0	0	0	0	0	0	0		4	1	1	1	1	1	1	3	3	3	2	2	1	1	1	3	3	1	0	0							1	1	1	1	1	0	1
199	10	1	1	1		1	1	0	0	0	0	0	0	0		2	1	1	1	1	1	1	2	2	2	1	2	1	1	1	3	3	1	0	0							0
200	8	1	1	2	3	4	1	1	0	0	0	0	0	0		3	1	1	1	1	1	1	3	2	2	1	2	1	1	1	2	2	1	0	0							0							0
201	9	1	1	1		1	1	0	0	0	0	0	0	0		2	1	1	1	1	1	1	3	2	2	2	4	2	1	1	3	3	1	0	0							0
202	26	3	1	2	4	6	1	0	0	0	0	0	0	0		3	1	1	1	1	1	1	3	2	2	2	4	1	1	1	3	2	1	0	0							0							0
203	24	3	1	1		1	1	0	0	0	0	0	0	0		2	1	1	1	1	1	1	2	2	2	2	4	1	1	1	2	2	1	0	0							0
204	28	3	1	2	6	3	1	0	0	0	0	0	0	0		2	1	1	1	1	1	1	2	3	3	2	4	1	1	1	3	2	1	0	0							0							0
205	23	3	1	1		1	1	0	0	0	0	0	0	0		2	1	1	1	1	1	1	2	2	2	2	4	2	1	1	3	2	1	0	0							0
206	25	3	1	1		8	1	0	0	0	0	0	0	0		2	1	1	1	1	1	1	3	2	3	2	4	2	1	1	3	3	1	0	0							0
207	27	3	1	1		1	1	0	0	0	0	0	0	0		2	1	1	1	1	1	1	3	3	2	2	4	2	1	1	3	3	1	0	0							0
208	18	2	1	2	5	4	1	0	0	0	0	0	0	0		3	1	1	1	1	1	1	2	2	2	2	4	2	1	1	3	3	1	1	0							1	1	1	1	1	0	1	0
209	19	2	1	2	4	1	1	0	0	0	0	0	0	0		2	1	1	1	1	1	1	3	2	2	2	4	1	1	1	3	3	1	0	0							0							0
210	17	2	1	2	6	5	1	1	0	0	0	0	0	0		3	1	1	1	1	1	1	2	2	2	2	2	1	1	1	3	2	1	1	1	1	1	1	1	1	1	1	1	1	1	1	1	1	1
211	16	2	1	2	4	1	1	0	0	0	0	0	0	0		3	1	1	1	1	1	1	2	2	3	2	4	2	1	1	3	3	1	0	0							0							0
212	11	2	1	2	4	4	1	1	1	0	0	0	0	0		3	1	1	1	1	1	1	2	2	2	1	2	1	1	1	3	3	1	1	1	1	1	1	1	1	1	1	1	1	1	1	1	1	0
213	12	2	1	1		1	1	0	0	0	0	1	0	0		3	1	1	1	1	1	1	2	1	2	0	2	1	1	1	2	2	0	0	0							0
214	1	1	1	2	4	4	1	0	0	0	0	0	0	0		3	1	1	1	1	1	1	3	2	2	1	2	1	1	1	3	2	1	1	1	0	1	1	0	1	1	1	1	0	1	0	0	1	0
215	5	1	1	1		4	1	1	0	0	0	0	0	0		3	1	1	1	1	1	1	3	2	2	1	3	1	1	1	3	3	1	1	0							0
216	26	3	1	1		1	1	0	0	0	0	0	0	0		2	1	1	1	1	1	1	3	2	2	2	4	2	1	1	3	3	1	0	0							0
217	28	3	1	2	3	3	1	0	0	0	0	0	0	0		3	1	1	1	1	1	1	3	3	3	2	4	1	1	1	3	3	1	0	0							0							1
218	25	3	1	2	4	3	1	0	0	0	0	0	0	0		3	1	1	1	1	1	1	2	2	2	2	4	1	1	1	2	2	0	0	0							0							0
219	27	3	1	2	5	4	1	0	0	0	0	0	0	0		2	1	1	1	1	1	1	3	3	3	2	4	1	1	1	3	3	1	0	0							0							0
220	18	2	1	2	4	7	1	0	0	0	0	0	0	1	Mothers (different age)	3	1	1	1	1	1	1	2	2	2	2	4	0	1	1	3	2	1	0	0							0							0
221	11	2	1	2	4	4	1	1	0	0	0	0	0	0		3	1	1	1	1	1	1	2	2	2	1	2	1	1	1	3	2	1	1	0							0							0
222	15	2	1	2	4	3	1	0	1	0	0	0	0	0		3	1	1	1	1	1	1	3	2	2	1	2	1	1	1	3	3	1	0	0							0							0
223	30	2	1	2	5	4	1	1	1	0	0	0	0	0		4	1	1	1	1	1	1	2	2	3	1	3	1	1	1	3	3	1	1	1	1	1	1	1	1	0	1	1	1	1	1	0	0	1
224	22	3	1	1		3	1	0	0	0	0	0	0	0		2	1	1	0	0	1	1	2	1	2	0	4	0	0	1	2	2	1	0	0							1	1	1	0	1	0	0
225	29	3	1			1	1	0	0	0	0	0	0	0		4	1	1	1	1	1	0	2	2	2	2	4	1	0	1	2	3	2	0	0							0
226	21	3	1	2	4	8	1	0	0	0	0	0	0	0		3	1	1	0	0	1	0	2	1	2	0	4	1	1	1	2	3	1	0	0							0							0
227	7	1	1	1		1	1	0	1	0	0	0	0	0		2	1	1	1	1	1	0	2	1	1	1	2	0	0	1	3	3	0	0	0							0
228	1	1	1	4	8	2	1	0	1	0	0	0	0	0		4	1	0	0	0	0	0	2	1	1	0	1	0	1	2	2	1	1	0	0							0							0
229	18	2	1	2	5	5	1	0	0	0	0	0	0	0		4	1	1	1	1	1	1	3	3	3	2	4	2	0	1	3	3	1	1	0							0							0
230	15	2	1	2	3	1	1	0	0	0	0	0	0	0		3	1	1	1	1	1	1	3	3	2	2	4	1	0	1	3	3	1	0	0							0							0
231	15	2	1	2	2	2	1	0	0	0	0	0	0	0		3	1	1	0	1	1	1	2	2	2	2	4	0	0	0	3	2	1	0	0							0							0
232	6	1	1	1		5	1	0	0	0	0	0	0	0		4	1	1	0	1	0	1	2	3	2	2	4	2	1	1	3	3	1	0	1	1	1	0	0	1	1	1	1	1	1	1	0	1
233	6	1	1	1		1	1	0	0	0	0	0	0	0		6	1	1	1	1	1	1	2	3	3	2	4	2	0	1	3	3	1	0	0							0
234	5	2	1	2	6	5	1	0	1	0	0	0	0	0		3	1	1	1	1	1	1	2	3	2	0	2	1	0	1	2	2	1	0	0							0							0
235		2	1	2	3	1	1	0	0	0	0	0	0	0		3	1	1	1	1	1	1	2	3	2	0	1	0	0	1	2	3	1	0	0							1	0	0	0	1	0	0	0
236	15	2	1	2	2	2	1	0	0	0	0	0	0	0		3	1	0	1	1	1	1	2	2	2	1	2	1	0	1	2	2	1	0	0							1	0	0	0	1	1	1	0
237	3	1	1	2	2	7	1	0	0	0	0	0	0	0		2	1	0	1	1	1	0	1	2	1	0	2	1	0	1	2	2	0	1	0							1	0	0	0	0	0	0	1
238	1	1	1	2	4	5	1	0	0	0	0	0	0	0		3	1	1	1	1	1	1	2	1	1	0	1	0	1	1	2	2	1	0	0							0							0
239	10	1	1	2	1	3	1	0	0	0	0	0	0	0		5	1	1	1	1	1	1	3	2	2	0	2	1	1	1	3	3	1	1	1	1	1	0	0	0	0	1	1	1	1	1	0	0	1
240	23	3	1	1		5	1	1	0	0	0	0	0	0		2	1	1	1	1	1	1	3	2	2	1	2	1	1	1	2	2	0	0	0							1	0	1	1	1	0	0
241	25	3	1	2	4	5	1	0	0	0	0	0	0	0		4	0	0	0	0	1	1	2	2	2	2	4	1	0	1	3	3	1	0	0							0							1
242	25	3	1	1		1	1	1	0	0	0	0	0	0		4	0	0	1	1	0	1	2	2	2	1	2	1	1	1	3	3	1	0	0							0
243	27	3	1	2	5	3	1	1	0	0	0	0	0	0		5	1	1	0	0	1	1	2	2	2	1	2	1	1	1	3	2	1	0	0							1	0	0	0	0	0	0	0
244	23	3	1	2	5	10	1	0	0	0	0	0	0	0		4	1	1	1	1	1	1	3	2	2	0	2	1	1	1	3	3	1	0	1	1	0	1	0	1	1	1	1	1	1	0	0	0	0
245	30	3	1	2	3	1	1	0	0	0	0	0	0	0		4	1	1	1	1	1	1	2	2	2	1	2	1	0	1	2	2	1	0	0							0							1
246	17	2	1	2	3	1	1	0	1	0	0	0	0	0		4	1	1	1	1	0	1	2	1	1	0	1	1	0	1	3	2	1	0	0							0							0
247	20	2	1	2	5	1	1	0	0	0	0	0	0	1	AWT	4	1	1	1	1	1	1	2	3	3	2	4	1	1	1	3	3	1	0	0							0							0
248	22	3	1	2	6	8	1	1	1	0	0	0	0	0		3	1	1	0	1	0	1	3	2	2	1	2	1	1	1	3	2	1	0	0							0							0
249	28	3	1	2	8	1	1	0	0	0	0	0	0	0		4	1	1	1	1	1	1	3	3	3	1	4	2	1	1	3	3	1	0	0							0							0
250	28	3	1	2	7	1	1	0	0	0	0	0	0	0		4	1	1	1	1	1	1	3	2	2	1	4	1	1	1	3	3	1	0	0							1	1	0	0	1	0	0	0
251	17	2	1	2	5	1	1	0	1	0	0	0	0	0		4	1	1	1	1	0	1	2	1	1	0	1	1	0	1	3	2	1	0	0							0							0
252	20	2	1	2	3	1	1	0	0	0	0	0	0	1	AWT	4	1	1	1	1	1	1	2	3	3	2	4	1	1	1	3	3	1	0	0							0							0
253	19	2	1	4	3	1	1	0	0	0	0	0	1	0		3	1	1	1	1	1	1	2	2	2	2	4	2	0	1	3	3	0	0	0							0							0
254	18	2	1	2	4	4	1	0	0	0	0	0	0	0		4	1	1	1	1	1	1	3	3	2	2	4	2	1	1	3	3	1	1	1	1		0	0	1	1	1	1	1	1	1	0	1	0
255	8	1	1	2	3	4	1	0	0	0	0	0	0	0		6	1	1	1	1	0	1	3	1	2	0	1	0	0	1	2	2	1	1	0							1	1	1	1	0	0	0	0
256	22	3	1	2	3	8	1	1	1	0	0	0	0	0		5	1	1	1	1	1	1	2	2	2	1	2	1	1	1	2	2	1	0	0							1	0	0	0	0	0	0	0
257	7	1	1	2	2	1	1	0	0	0	0	0	0	1	ANM	3	1	1	1	1	1	1	3	2	1	0	2	1	0	1	2	2	1	0	0							0							0
258	2	1	1	2	3	10	1	0	0	0	0	0	0	0		3	1	1	1	1	1	1	2	2	2	0	2	0	0	0	2	2	0	0	0							1	0	1	1	0	0	1	0
259		2	1	2	3	10	1	0	0	0	0	0	0	0		4	1	1	1	1	1	0	2	1	2	0	1	0	0	1	2	2	0	0	0							0							0
260	15	2	1	1		8	1	0	0	0	0	0	0	0		4	1	1	1	1	1	1	3	3	2	1	2	1	1	1	2	2	1	1	0							1	1	1	1	1	0	1
261	24	3	1	1		1	1	0	0	0	0	0	0	0		5	1	1	1	1	1	1	3	2	1	0	1	0	0	1	2	2	0	0	0							1	0	1	0	0	0	1
262	26	3	1	2	5	1	1	0	0	0	0	0	0	0		4	1	1	1	1	0	0	2	2	2	1	2	0	0	1	2	2	0	0	0							1	0	1	0	0	0	0	0
263	9	1	1	2	2	1	1	0	0	0	0	0	0	0		3	1	1	1	0	0	0	2	1	1	0	1	0	0	1	2	2	1	0	0							1	0	1	0	1	0	0	1
264	8	1	1	2	3	4	1	0	0	0	0	0	0	0		6	1	1	1	1	0	1	3	1	2	0	1	0	0	1	2	2	1	1	0							1	1	1	1	0	0	0	0
265	12	2	1	1		4	1	0	0	0	0	0	0	0		3	1	1	0	1	0	1	2	1	1	0	1	0	0	1	2	2	1	1	0							0
266	19	2	1	2	8	4	1	0	1	0	0	0	0	0		5	1	1	1	1	1	1	2	2	2	1	2	1	1	1	2	2	0	0	1	1	1	1	0	1	0	1	0	1	0	0	0	1	0
267	7	1	1	2	0	10	1	0	0	0	0	0	0	0		4	1	1	1	1	1	1	3	2	3	2	4	1	1	1	3	3	1	0	0							0							1
268	2	1	1	2	4	10	1	0	0	0	0	1	0	0		4	1	0	1	1	1	1	2	2	2	1	2	1	1	1	3	2	1	0	0							0							0
269	14	2	1	1		1	1	0	0	0	0	0	0	0		2	1	1	1	1	0	1	2	1	1	1	2	1	0	1	2	2	1	0	0							0
270	13	2	1	2	2	6	1	0	0	0	0	0	0	0		2	1	1	1	1	1	0	2	1	1	0	1	0	0	1	2	2	0	0	0							0							0
271	14	2	1	1		1	1	0	0	0	0	0	0	0		2	1	1	1	1	0	1	2	1	1	1	2	1	0	1	2	2	1	0	0							0
272	13	2	1	2	2	6	1	0	0	0	0	0	0	0		2	1	1	1	1	1	0	2	1	1	0	1	0	0	1	2	2	0	0	0							0							0
273	13	2	1	2	2	6	1	0	0	0	0	0	0	0		1	1	1	1	1	0	1	2	1	1	0	2	0	0	1	2	2	0	0	0							1	0	1	0	0	0	0	0
274	11	2	1	1		3	1	1	0	0	0	0	0	0		3	1	1	1	1	1	1	2	2	1	1	2	1	1	1	3	2	1	1	0							1	0	1	1	0	0	0
275	5	1	1	1		8	1	0	0	0	1	0	0	0		2	1	1	1	1	0	1	3	2	2	2	4	1	1	1	3	2	2	0	0							0
276	10	1	1	1		1	1	0	0	0	0	0	0	0		2	1	1	1	1	1	1	3	2	3	2	4	1	1	1	3	3	1	0	0							0
277	8	1	1	1		4	1	0	0	0	0	0	0	0		3	1	1	1	1	0	1	3	2	2	0	4	0	0	1	3	2	2	0	0							0
278	1	1	1	1		1	1	0	0	0	0	0	0	0		2	1	1	1	1	0	1	2	2	2	2	4	1	1	1	3	2	2	0	0							0
279	20	2	1	1		6	1	0	0	0	0	0	0	0		4	1	1	1	1	1	1	2	3	3	1	2	1	1	1	3	2	1	1	1	1	1	1	0	1	1	1	1	1	1	1	0	0
280	17	2	1	2	4	1	1	0	0	0	0	0	0	0		5	1	1	1	1	0	1	2	2	2	2	4	1	1	1	3	3	1	0	0							1	1	1	0	1	0	0	1
281	18	2	1	2	2	4	1	0	0	0	0	0	0	0		5	1	1	1	1	1	1	3	3	2	0	2	1	1	1	3	3	1	1	1	1	1	1	0	0	1	1	0	1	0	0	0	1	0
282	19	2	1	1		5	1	0	0	0	0	0	0	0		3	1	1	1	1	0	1	3	2	2	1	1	0	1	1	2	2	1	1	1	1	1	1	0	0	0	1	1	1	0	0	0	0
283	13	2	1	2	2	1	1	0	0	0	0	0	0	0		4	1	1	1	0	0	1	2	1	2	0	2	1	0	1	2	2	1	0	0							1	0	1	0	0	0	0	0
284	4	1	1	2	4	10	1	0	0	0	0	0	1	0		3	1	1	1	1	0	1	3	2	2	1	2	1	1	1	3	2	1	0	1	1	0	1	0	1	1	1	1	1	0	0	0	1
285	7	1	1	2	3	3	1	0	1	0	0	0	1	0		3	1	1	1	1	1	1	3	2	2	1	2	1	1	1	3	2	1	0	1	1	0	0	0	0	1	1	0	1	0	1	0	0	1
286	2	1	1	1		8	1	0	0	0	0	0	0	0		4	1	1	1	1	1	1	3	3	2	2	2	1	1	1	3	3	1	0	1	1	1	1	0	1	1	1	0	1	1	1	0	0
287	14	2	1	1		8	1	0	0	0	0	0	1	0		3	1	1	1	0	0	1	2	1	2	0	2	0	1	1	2	2	1	0	0							1	0	1	1	0	0	1
288	11	2	1	2	3	8	1	0	0	0	0	0	0	1	adhar card updating team	2	1	1	1	0	1	1	2	1	2	2	2	1	1	1	3	2	1	0	0							1	0	1	1	0	0	0	0
289	9	1	1	4	5	2	1	0	0	0	0	1	0	0		4	1	1	1	1	1	1	3	2	3	1	2	1	1	1	3	2	1	0	0							1	1	1	1	1	0	1	0
290	22	3	1	2	5	8	1	0	1	0	0	0	1	0		3	1	1	1	1	1	1	3	2	3	1	2	1	1	1	3	2	1	0	1	1	0	0	0	1	1	0							0
291	25	3	1	2	4	3	1	0	0	0	0	0	0	0		3	0	1	1	1	0	1	3	1	2	2	4	1	1	1	3	2	1	0	0							0							0
292	30	3	1	2	2	3	1	0	0	0	0	0	0	0		3	1	1	1	1	1	1	3	2	2	2	4	2	1	1	3	2	1	0	0							0							0
293	18	2	1	2	4	9	1	0	1	0	0	0	0	0		3	1	1	1	1	1	1	3	2	2	1	2	1	1	1	2	2	1	0	1	1	1	1	0	1	1	1	1	1	0	0	0	0	0
294	16	2	1	1		1	1	0	0	0	0	0	0	0		4	1	1	1	1	1	1	3	3	2	2	2	1	1	1	3	3	1	0	0							1	1	1	0	0	0	0
295	17	2	1	1		9	1	0	0	0	0	0	1	0		3	1	1	1	1	1	1	2	2	2	1	2	1	1	1	2	2	1	0	1	1	1	1	0	1	1	1	1	1	1	0	0	0
296	27	3	1	4	4	5	1	0	0	0	0	0	0	0		4	1	1	0	1	0	1	2	1	1	2	4	0	0	1	2	2	1	0	1	0	0	0	0	0	0	0							0
297	28	3	1	1		6	1	0	0	0	0	0	0	0		2	1	1	1	1	0	1	3	2	3	2	4	1	0	1	3	3	1	0	0							0
298	28	3	1	1		2	1	0	0	0	0	0	0	0		3	1	1	1	1	0	1	3	3	3	2	4	1	0	1	3	3	1	0	0							1	1	1	1	1	0	1
299	13	2	1	1		1	1	0	0	0	0	0	0	0		3	0	0	1	1	0	1	2	2	2	0	4	1	0	1	2	3	1	1	0							0
300	20	2	1	1		3	1	0	0	0	0	1	0	0		4	1	1	1	1	1	1	3	2	2	0	2	1	1	1	3	2	1	0	0							0
301	12	2	1	2	2	1	1	0	0	0	0	0	0	0		3	1	1	1	1	0	1	3	2	2	0	4	1	0	1	3	2	1	0	0							0							0
302	3	1	1	2	3	10	1	0	0	0	0	0	0	0		2	1	1	1	1	0	1	2	1	1	2	4	0	1	1	2	2	2	0	0							0							0
303	30	3	1	2	2	5	1	0	0	0	0	0	0	0		3	1	1	1	1	1	1	2	3	3	2	2	1	1	1	2	2	1	0	1	1	0	0	0	1	1	0							0
304	28	3	1	1		2	1	0	0	0	0	0	0	0		2	1	1	1	1	1	1	3	2	2	2	2	0	1	1	3	2	0	0	1	0	1	0	0	0	1	1	1	1	0	1	0	0
305	20	2	1	1		3	1	0	0	0	0	1	0	0		3	1	1	1	1	1	1	3	2	2	0	1	1	1	1	3	2	1	1	1	1	1	0	0	0	1	0
306	3	1	1	1		10	1	0	0	0	0	1	0	0		3	1	0	1	1	1	1	2	2	2	0	2	1	1	1	2	2	0	0	1	1	1	1	0	1	1	1	0	0	1	0	0	0
307	12	2	1	2	2	1	1	0	0	0	1	0	0	0		2	1	1	1	1	0	1	3	2	2	0	1	0	1	1	3	2	1	0	0							0							0
308	12	2	1	2	2	3	1	1	0	0	0	0	0	0		2	1	1	1	1	1	1	2	2	2	1	2	1	1	1	3	2	1	0	1	1	0	0	0	0	0	0							0
309	27	3	1	2	4	5	1	0	0	0	0	0	0	0		4	1	1	1	1	1	1	3	2	2	2	1	0	0	1	2	2	1	0	1	1	0	0	0	0	1	0							0
310	28	3	1	1		6	1	0	0	0	0	0	0	0		2	1	1	1	1	1	1	1	2	2	2	2	1	1	1	3	2	0	0	1	1	1	1	0	0	1	1	0	1	0	0	0	1
311	30	3	1	2	2	4	1	0	0	0	0	0	0	0		2	1	1	1	1	1	1	1	3	3	2	3	1	1	1	3	3	1	0	1	1	1	1	0	1	1	0							0
312	13	2	1	1		1	1	0	0	0	0	0	0	0		3	1	0	1	1	1	1	2	2	2	2	4	0	0	0	2	2	0	0	0							1	1	1	0	0	0	0
313	11	2	1	1		5	1	0	0	0	0	0	1	0		5	1	1	1	1	1	1	3	2	2	1	2	1	1	1	3	3	1	0	0							0
314	16	2	1	1		1	1	0	0	0	0	0	1	0		5	1	1	1	1	1	1	3	2	2	2	3	0	1	1	3	3	1	0	0							0
315	3	1	1	1		3	1	0	0	0	0	0	0	0		3	1	1	1	1	1	1	1	2	3	2	1	0	1	1	2	2	0	0	1	1	1	0	0	0	0	0
316	1	1	1	2	8	6	1	0	0	0	0	0	1	0		2	1	1	1	1	1	1	3	2	2	0	1	0	1	1	3	2	1	0	0							0							0
317	14	2	1	1		4	1	0	0	0	0	0	0	0		4	1	1	1	1	0	1	2	2	2	2	1	1	1	1	2	2	1	0	0							0
318	12	2	1	1		6	1	1	0	0	0	0	0	0		5	1	1	1	1	1	1	3	2	2	1	2	1	1	1	3	2	1	0	0							0
319	13	2	1	2	2	1	1	0	0	0	0	0	0	0		2	1	1	1	1	0	1	2	2	1	2	1	0	0	1	3	1	1	0	0							0							0
320	19	2	1	1		1	1	0	0	1	0	0	0	0		5	1	1	1	1	1	1	3	3	3	1	3	1	1	1	3	3	1	0	0							1	1	1	0	0	0	0
321	9	1	1	1		1	1	0	0	0	0	0	1	0		4	1	1	1	1	1	1	3	3	3	2	2	1	1	1	3	3	1	0	0							0
322	5	1	1	1		3	1	0	1	0	0	0	0	0		3	1	1	1	1	1	1	3	2	2	1	2	1	1	1	3	3	1	0	0							1	1	1	1	0	0	0
323	10	1	1	2	3	9	1	0	0	0	0	0	0	0		6	1	1	1	1	1	1	3	3	3	2	2	1	1	1	3	3	1	1	0							0							0
324	18	2	1	1		6	1	0	0	0	0	0	0	0		5	1	1	1	1	1	1	3	2	3	2	2	1	1	1	3	2	1	0	0							1	0	1	1	1	1	1
325	17	2	1	2	3	9	1	0	1	0	0	0	0	0		5	1	1	1	1	1	1	2	2	3	1	2	1	1	1	3	2	1	0	0							0							0
326	5	1	1	2	2	1	1	0	0	0	0	0	0	0		5	1	1	1	1	1	1	3	3	3	2	2	1	0	1	3	3	0	0	0							0							0
327	8	1	1	2	3	4	1	0	1	0	1	0	0	0		5	1	1	1	1	1	1	3	2	2	1	2	1	1	1	2	2	1	0	0							0							0
328	19	2	1	1		1	1	0	0	0	0	0	0	0		3	1	1	1	1	1	1	3	2	2	2	4	1	1	1	2	2	1	0	0							0
329	15	2	1	2	6	10	1	0	1	0	0	0	0	0		5	1	1	1	1	1	1	3	3	3	1	2	1	1	1	3	3	1	0	0							1	1	1	1	0	0	1	0
330	11	2	1	2	4	1	1	0	1	0	1	0	0	0		3	1	1	1	1	1	1	2	1	1	1	1	1	0	1	2	2	1	0	0							0							0
331	16	2	1	1		3	1	1	0	0	0	0	0	0		3	1	1	1	1	0	1	3	1	2	1	2	1	1	1	2	2	1	0	0							0
332	3	1	1	4	2	3	1	0	0	0	0	0	0	1	3 year's mother	2	1	1	1	1	1	1	3	2	2	2	4	1	0	1	3	2	2	0	0							0							0
333	1	1	1	4	2	1	1	0	0	0	0	0	0	0		1	1	1	1	1	0	1	2	2	1	2	4	2	1	1	3	1	0	0	0							0							0
334	1	1	1	4	11	7	1	0	0	0	1	0	0	1	Cousin	2	1	1	1	1	0	1	2	2	2	0	1	1	1	1	3	2	1	0	0							0							0
335	6	1	1	1		3	1	0	0	0	1	0	0	0		3	1	1	1	1	1	1	3	2	2	2	2	1	1	1	3	3	1	0	0							0
336	26	3	1	2	5	5	1	0	0	0	1	1	0	0		3	1	1	1	1	1	1	3	2	2	1	2	0	1	1	3	2	0	0	0							0							0
337	24	3	1	2	2	9	1	0	0	0	0	0	0	0		4	1	1	1	1	1	1	2	2	2	2	4	2	1	1	3	2	2	0	0							0							0
338	25	3	1	4	5	5	1	0	0	0	0	0	0	0		3	1	1	1	1	1	1	2	2	2	2	4	1	1	1	3	2	1	0	0							0							0
339	29	3	1	1		2	1	0	0	0	1	0	0	0		4	1	1	1	1	1	1	3	2	2	2	4	1	1	1	3	3	1	0	0							1	1	1	1	1	0	1
340	12	2	1	1		10	1	0	0	0	0	0	0	0		2	1	0	1	1	0	1	2	1	2	2	4	2	0	1	2	1	2	0	0							0
341	7	1	1	1		2	1	1	0	0	0	0	0	0		3	1	1	1	1	1	0	2	1	2	1	2	1	1	1	2	2	0	0	0							0
342	2	1	1	2	3	4	1	0	0	0	0	0	0	0		4	1	1	1	1	1	1	3	2	2	2	4	1	1	1	2	3	1	0	0							0							0
343	26	3	1	2	3	5	1	0	1	0	0	1	0	0		3	0	0	1	1	1	1	3	2	2	0	1	0	0	1	2	2	0	0	0							0							0
344	8	1	1	4	7	10	1	0	1	0	0	0	0	0		3	1	1	1	1	1	1	3	2	2	1	2	1	1	1	3	3	1	1	1	1	0	1	0	1	1	0							0
345	8	1	1	2	4	10	1	0	1	0	0	0	0	0		2	1	1	1	1	1	1	2	2	2	1	3	1	1	1	3	2	1	0	0							0							0
346	9	1	1	2	4	2	1	1	0	0	0	0	0	0		4	1	1	1	1	1	1	3	2	3	1	3	1	1	1	2	3	1	0	0							0							0
347	5	1	1	2	5	3	1	0	0	0	0	0	0	0		3	1	1	1	1	0	1	3	2	2	2	4	0	0	1	2	2	0	0	0							0							0
348	22	3	1	2	5	8	1	0	0	0	0	0	0	0		5	1	1	1	1	1	1	3	2	2	2	4	0	0	1	2	2	1	0	0							0							0
349	26	3	1	2	3	3	1	0	0	0	0	0	0	0		3	1	1	1	1	1	1	3	2	2	2	4	0	0	2	3	2	2	0	0							0							0
350	30	3	1	2	2	3	1	0	0	0	0	0	0	0		2	1	1	1	1	1	1	3	2	2	2	4	1	1	1	3	2	2	0	0							0							0
351	24	3	1	2	3	9	1	0	0	0	0	0	0	0		3	1	1	1	1	1	1	2	2	2	2	4	0	1	1	2	2	0	0	0							0							0
352	25	3	1	2	3	5	1	0	0	0	0	0	0	0		2	1	1	1	1	1	0	2	1	1	2	4	1	0	1	1	2	1	0	0							0							0
353	20	2	1	2	2	7	1	1	0	0	0	0	0	0		2	1	1	1	1	1	1	2	2	2	2	3	1	1	1	2	2	0	0	0							0							0
354	17	2	1	1		3	1	0	0	0	0	0	0	0		2	1	1	1	1	1	0	2	1	1	2	4	0	0	1	2	2	0	0	0							0
355	29	3	1	1		2	1	0	0	0	0	0	1	0		3	1	1	1	1	1	1	2	2	2	1	2	1	1	1	2	2	0	0	0							0
356	18	2	1	1		4	1	0	1	0	0	0	0	0		3	1	1	1	1	1	1	2	2	2	1	2	1	1	1	2	2	1	0	0							0
357	20	2	1	1		1	1	0	1	0	0	0	0	0		3	1	1	1	1	1	1	2	2	2	1	2	1	1	1	2	2	1	0	0							0
358	14	2	1	1		1	1	0	0	0	0	0	0	0		2	1	1	0	0	0	0	2	1	1	0	4	0	0	1	2	1	0	0	0							0
359	13	2	1	1		9	1	0	0	0	0	0	0	0		2	1	0	1	0	0	1	2	1	1	2	4	0	0	1	2	2	0	0	0							0
360	17	2	1	1		1	1	0	0	0	0	0	0	0		3	1	1	1	1	0	1	2	3	2	2	1	0	1	1	2	3	1	0	0							0
361	18	2	1	1		1	1	0	0	0	0	0	0	0		3	1	1	1	1	1	1	2	2	2	2	4	1	1	1	2	2	0	0	0							0
[truncated: 15 more columns]
